# Supplementary material for: Evidence for Genetic Causal Association Between the Gut Microbiome, Derived Metabolites, and Age-Related Macular Degeneration: A Mediation Mendelian Randomization Analysis
Source: Biomedicines. 2025 Mar 5;13(3):639. doi: 10.3390/biomedicines13030639 (PMC11940807; doi:10.3390/biomedicines13030639)
Supplement: Supplementary file 1 [file biomedicines-13-00639-s001.zip]

Archive with 1 entries (1 files):
- biomedicines-3470863-supplementary.xlsx
