# Supplementary material for: Evidence for Genetic Causal Association Between the Gut Microbiome, Derived Metabolites, and Age-Related Macular Degeneration: A Mediation Mendelian Randomization Analysis
Source: Biomedicines. 2025 Mar 5;13(3):639. doi: 10.3390/biomedicines13030639 (PMC11940807; doi:10.3390/biomedicines13030639)
Supplement: Supplementary file 1 [file biomedicines-13-00639-s001.zip › biomedicines-3470863-supplementary.xlsx]

## Sheet: Table legend
Table S1	Summary of genetic variants used to estimate the gut microbiota on early AMD in MR analysis
Table S2	Summary of genetic variants used to estimate the gut microbiota on dry AMD in MR analysis
Table S3	Summary of genetic variants used to estimate the gut microbiota on wet AMD in MR analysis
Table S4	Five Mendelian randomization models estimate the causal effects of GM on Early AMD
Table S5	Five Mendelian randomization models estimate the causal effects of GM on Dry AMD
Table S6	Five Mendelian randomization models estimate the causal effects of GM on Wet AMD
Table S7	Five Mendelian randomization models estimate the causal effects of metabolites on AMD

## Sheet: Table S1
SNP	effect_allele.exposure	other_allele.exposure	effect_allele.outcome	other_allele.outcome	beta.exposure	beta.outcome	eaf.outcome	chr	pos	se.outcome	pval.outcome	outcome	originalname.outcome	chr.exposure	pos.exposure	se.exposure	pval.exposure	exposure
rs1000888	C	G	C	G	-0.0585038	-0.0108	0.3896	13	23343542	0.0148	0.4663	Early age-related macular degeneration || id:ebi-a-GCST010723	Early age-related macular degeneration	13	23343542	0.013219	9.71299e-06	genus.Intestinimonas.id.2062
rs10262702	T	C	T	C	0.0918017	0.0291	0.1206	7	66890843	0.0239	0.2233	Early age-related macular degeneration || id:ebi-a-GCST010723	Early age-related macular degeneration	7	66890843	0.0194885	2.06073e-06	genus.Intestinimonas.id.2062
rs11258178	A	G	A	G	0.0660742	0.0082	0.3763	10	13124513	0.015	0.584201	Early age-related macular degeneration || id:ebi-a-GCST010723	Early age-related macular degeneration	10	13124513	0.0134139	6.98195e-07	genus.Intestinimonas.id.2062
rs12226153	A	G	A	G	-0.151142	0.0181	0.0575	11	94364293	0.0314	0.5644	Early age-related macular degeneration || id:ebi-a-GCST010723	Early age-related macular degeneration	11	94364293	0.0306922	5.12171e-07	genus.Intestinimonas.id.2062
rs12566247	T	A	T	A	0.0637084	0.033	0.3496	1	43767569	0.0155	0.03359	Early age-related macular degeneration || id:ebi-a-GCST010723	Early age-related macular degeneration	1	43767569	0.0135355	2.19054e-06	genus.Intestinimonas.id.2062
rs17067892	C	T	C	T	0.107194	-0.0141	0.0712	8	3763540	0.0289	0.624001	Early age-related macular degeneration || id:ebi-a-GCST010723	Early age-related macular degeneration	8	3763540	0.0250013	6.37926e-06	genus.Intestinimonas.id.2062
rs1859797	G	A	G	A	0.060368	-0.0058	0.4678	7	22007303	0.0145	0.6897	Early age-related macular degeneration || id:ebi-a-GCST010723	Early age-related macular degeneration	7	22007303	0.0131793	4.12235e-06	genus.Intestinimonas.id.2062
rs2276760	A	G	A	G	-0.0685234	0.0169	0.2153	3	150620956	0.0171	0.3232	Early age-related macular degeneration || id:ebi-a-GCST010723	Early age-related macular degeneration	3	150620956	0.0152546	7.84062e-06	genus.Intestinimonas.id.2062
rs2731794	C	T	C	T	0.120632	-0.0142	0.0594	5	17209391	0.0327	0.6635	Early age-related macular degeneration || id:ebi-a-GCST010723	Early age-related macular degeneration	5	17209391	0.0257529	1.91744e-06	genus.Intestinimonas.id.2062
rs2930225	G	T	G	T	0.0729524	-0.0061	0.2389	16	85327902	0.0188	0.7449	Early age-related macular degeneration || id:ebi-a-GCST010723	Early age-related macular degeneration	16	85327902	0.0152948	1.34622e-06	genus.Intestinimonas.id.2062
rs4113676	A	C	A	C	-0.218507	-0.0209	0.0421	20	6218922	0.0405	0.606301	Early age-related macular degeneration || id:ebi-a-GCST010723	Early age-related macular degeneration	20	6218922	0.0490152	7.41635e-06	genus.Intestinimonas.id.2062
rs4784055	T	C	T	C	-0.175324	0.0183	0.0447	16	58818770	0.0345	0.595799	Early age-related macular degeneration || id:ebi-a-GCST010723	Early age-related macular degeneration	16	58818770	0.038599	8.71812e-07	genus.Intestinimonas.id.2062
rs62240188	G	A	G	A	0.130074	-0.0334	0.0647	3	10611142	0.031	0.2821	Early age-related macular degeneration || id:ebi-a-GCST010723	Early age-related macular degeneration	3	10611142	0.0267179	2.20308e-06	genus.Intestinimonas.id.2062
rs62427239	C	A	C	A	0.162658	0.0097	0.048	6	155737906	0.0379	0.7975	Early age-related macular degeneration || id:ebi-a-GCST010723	Early age-related macular degeneration	6	155737906	0.0367647	9.40505e-06	genus.Intestinimonas.id.2062
rs6934519	C	T	C	T	0.0692373	-0.0363	0.2563	6	67200802	0.0163	0.0258899	Early age-related macular degeneration || id:ebi-a-GCST010723	Early age-related macular degeneration	6	67200802	0.0151154	8.56956e-06	genus.Intestinimonas.id.2062
rs716604	A	G	A	G	0.0818068	-0.0079	0.1803	2	6514088	0.0181	0.660601	Early age-related macular degeneration || id:ebi-a-GCST010723	Early age-related macular degeneration	2	6514088	0.0165992	8.5663e-07	genus.Intestinimonas.id.2062
rs7170984	T	C	T	C	-0.0658116	0.0094	0.2895	15	93819735	0.0185	0.6112	Early age-related macular degeneration || id:ebi-a-GCST010723	Early age-related macular degeneration	15	93819735	0.0140767	2.98356e-06	genus.Intestinimonas.id.2062
rs72982915	C	T	C	T	0.183158	-0.0109	0.0478	2	140898088	0.0347	0.752801	Early age-related macular degeneration || id:ebi-a-GCST010723	Early age-related macular degeneration	2	140898088	0.0402743	4.91157e-06	genus.Intestinimonas.id.2062
rs9823439	T	C	T	C	-0.0581947	0.027	0.4575	3	17187502	0.0149	0.0701795	Early age-related macular degeneration || id:ebi-a-GCST010723	Early age-related macular degeneration	3	17187502	0.0131455	9.85876e-06	genus.Intestinimonas.id.2062
rs994794	G	C	G	C	-0.141905	0.0298	0.0507	4	114608814	0.0332	0.3692	Early age-related macular degeneration || id:ebi-a-GCST010723	Early age-related macular degeneration	4	114608814	0.0315074	7.30503e-06	genus.Intestinimonas.id.2062
rs10028567	C	T	C	T	-0.0921167	-0.0112	0.0865	4	53657577	0.0253	0.6574	Early age-related macular degeneration || id:ebi-a-GCST010723	Early age-related macular degeneration	4	53657577	0.0191881	7.30343e-06	genus.Streptococcus.id.1853
rs10448310	A	G	A	G	-0.0517935	0.0011	0.4445	9	93557066	0.0144	0.9374	Early age-related macular degeneration || id:ebi-a-GCST010723	Early age-related macular degeneration	9	93556174	0.0111324	3.30706e-06	genus.Streptococcus.id.1853
rs11110281	T	C	T	C	-0.137519	-0.0435	0.0636	12	100584014	0.029	0.1333	Early age-related macular degeneration || id:ebi-a-GCST010723	Early age-related macular degeneration	12	100584014	0.0227398	2.58314e-09	genus.Streptococcus.id.1853
rs11720390	G	A	G	A	0.107024	-0.019	0.0697	3	94103591	0.0292	0.5138	Early age-related macular degeneration || id:ebi-a-GCST010723	Early age-related macular degeneration	3	94103591	0.0228121	3.59482e-06	genus.Streptococcus.id.1853
rs11764382	A	G	A	G	-0.0695345	0.0195	0.1844	7	46774896	0.0185	0.2923	Early age-related macular degeneration || id:ebi-a-GCST010723	Early age-related macular degeneration	7	46774896	0.0143671	1.28631e-06	genus.Streptococcus.id.1853
rs17708276	A	G	A	G	-0.0793955	-0.0433	0.1301	8	10199548	0.0211	0.0403999	Early age-related macular degeneration || id:ebi-a-GCST010723	Early age-related macular degeneration	8	10199548	0.0170628	3.04096e-06	genus.Streptococcus.id.1853
rs1918540	G	A	G	A	0.059639	0.009	0.2593	11	131649446	0.0165	0.583899	Early age-related macular degeneration || id:ebi-a-GCST010723	Early age-related macular degeneration	11	131649446	0.0128148	2.44067e-06	genus.Streptococcus.id.1853
rs2370083	G	T	G	T	-0.0816836	0.0669	0.1013	14	97526750	0.0249	0.00707897	Early age-related macular degeneration || id:ebi-a-GCST010723	Early age-related macular degeneration	14	97526750	0.0185851	9.75245e-06	genus.Streptococcus.id.1853
rs395407	G	C	G	C	-0.0792781	0.0219	0.1418	5	169689604	0.0291	0.452101	Early age-related macular degeneration || id:ebi-a-GCST010723	Early age-related macular degeneration	5	169689604	0.0173697	4.36503e-06	genus.Streptococcus.id.1853
rs4968759	A	G	A	G	-0.0515109	0.0051	0.4454	17	61298020	0.0145	0.727699	Early age-related macular degeneration || id:ebi-a-GCST010723	Early age-related macular degeneration	17	61298020	0.0112068	3.78116e-06	genus.Streptococcus.id.1853
rs57646748	G	A	G	A	-0.0907696	-0.0387	0.0714	4	37452858	0.028	0.1667	Early age-related macular degeneration || id:ebi-a-GCST010723	Early age-related macular degeneration	4	37452858	0.0200344	5.4754e-06	genus.Streptococcus.id.1853
rs6563952	G	C	G	C	0.0827344	0.0174	0.09	16	73391982	0.025	0.4872	Early age-related macular degeneration || id:ebi-a-GCST010723	Early age-related macular degeneration	16	73391982	0.0180035	5.82134e-06	genus.Streptococcus.id.1853
rs6806351	T	C	T	C	-0.0633829	0.0132	0.2247	3	132058723	0.0171	0.4401	Early age-related macular degeneration || id:ebi-a-GCST010723	Early age-related macular degeneration	3	132058723	0.0136647	4.93869e-06	genus.Streptococcus.id.1853
rs71481756	T	G	T	G	0.0931048	0.0475	0.0757	10	8102404	0.0308	0.1237	Early age-related macular degeneration || id:ebi-a-GCST010723	Early age-related macular degeneration	10	8102404	0.0207949	6.51476e-06	genus.Streptococcus.id.1853
rs72739637	A	G	A	G	0.0959942	-0.0253	0.1059	15	41663393	0.0237	0.2875	Early age-related macular degeneration || id:ebi-a-GCST010723	Early age-related macular degeneration	15	41663393	0.0193213	1.03307e-06	genus.Streptococcus.id.1853
rs7916711	A	G	A	G	0.102891	-0.0161	0.0594	10	28588269	0.0308	0.5997	Early age-related macular degeneration || id:ebi-a-GCST010723	Early age-related macular degeneration	10	28588269	0.0217362	2.71702e-06	genus.Streptococcus.id.1853
rs9903102	C	A	C	A	-0.0709483	-0.0131	0.1331	17	80576624	0.0216	0.543	Early age-related macular degeneration || id:ebi-a-GCST010723	Early age-related macular degeneration	17	80576624	0.0155275	4.17998e-06	genus.Streptococcus.id.1853
rs10028567	C	T	C	T	-0.0934027	-0.0112	0.0865	4	53657577	0.0253	0.6574	Early age-related macular degeneration || id:ebi-a-GCST010723	Early age-related macular degeneration	4	53657577	0.0190343	3.72497e-06	family.Streptococcaceae.id.1850
rs11110281	T	C	T	C	-0.130554	-0.0435	0.0636	12	100584014	0.029	0.1333	Early age-related macular degeneration || id:ebi-a-GCST010723	Early age-related macular degeneration	12	100584014	0.0225943	1.40137e-08	family.Streptococcaceae.id.1850
rs16950051	A	G	A	G	0.107008	0.0332	0.0585	12	120729505	0.0319	0.2977	Early age-related macular degeneration || id:ebi-a-GCST010723	Early age-related macular degeneration	12	120729505	0.0236973	5.33808e-06	family.Streptococcaceae.id.1850
rs2370083	G	T	G	T	-0.0842751	0.0669	0.1013	14	97526750	0.0249	0.00707897	Early age-related macular degeneration || id:ebi-a-GCST010723	Early age-related macular degeneration	14	97526750	0.0184509	4.25666e-06	family.Streptococcaceae.id.1850
rs2952251	A	G	A	G	-0.0639298	-0.0325	0.2589	8	10143164	0.016	0.0430398	Early age-related macular degeneration || id:ebi-a-GCST010723	Early age-related macular degeneration	8	10143164	0.0126525	3.72237e-07	family.Streptococcaceae.id.1850
rs35344081	G	A	G	A	0.0609349	0.0256	0.2229	16	991253	0.0173	0.1388	Early age-related macular degeneration || id:ebi-a-GCST010723	Early age-related macular degeneration	16	991253	0.0129703	2.63845e-06	family.Streptococcaceae.id.1850
rs395407	G	C	G	C	-0.0826855	0.0219	0.1418	5	169689604	0.0291	0.452101	Early age-related macular degeneration || id:ebi-a-GCST010723	Early age-related macular degeneration	5	169689604	0.0172536	1.3256e-06	family.Streptococcaceae.id.1850
rs4968759	A	G	A	G	-0.0544035	0.0051	0.4454	17	61298020	0.0145	0.727699	Early age-related macular degeneration || id:ebi-a-GCST010723	Early age-related macular degeneration	17	61298020	0.0111271	8.91881e-07	family.Streptococcaceae.id.1850
rs57646748	G	A	G	A	-0.088021	-0.0387	0.0714	4	37452858	0.028	0.1667	Early age-related macular degeneration || id:ebi-a-GCST010723	Early age-related macular degeneration	4	37452858	0.019876	7.88359e-06	family.Streptococcaceae.id.1850
rs6563952	G	C	G	C	0.0801931	0.0174	0.09	16	73391982	0.025	0.4872	Early age-related macular degeneration || id:ebi-a-GCST010723	Early age-related macular degeneration	16	73391982	0.0178576	8.70591e-06	family.Streptococcaceae.id.1850
rs6806351	T	C	T	C	-0.0619209	0.0132	0.2247	3	132058723	0.0171	0.4401	Early age-related macular degeneration || id:ebi-a-GCST010723	Early age-related macular degeneration	3	132058723	0.0135744	6.93793e-06	family.Streptococcaceae.id.1850
rs72739637	A	G	A	G	0.0927983	-0.0253	0.1059	15	41663393	0.0237	0.2875	Early age-related macular degeneration || id:ebi-a-GCST010723	Early age-related macular degeneration	15	41663393	0.0192021	1.82163e-06	family.Streptococcaceae.id.1850
rs76717940	T	A	T	A	0.150606	0.0006	0.0559	3	94153993	0.0325	0.9859	Early age-related macular degeneration || id:ebi-a-GCST010723	Early age-related macular degeneration	3	94153993	0.0334079	3.08935e-06	family.Streptococcaceae.id.1850
rs77968078	G	A	G	A	-0.0993013	-0.0338	0.063	1	240441766	0.0295	0.2526	Early age-related macular degeneration || id:ebi-a-GCST010723	Early age-related macular degeneration	1	240441766	0.0224788	7.9334e-06	family.Streptococcaceae.id.1850
rs7916711	A	G	A	G	0.0959639	-0.0161	0.0594	10	28588269	0.0308	0.5997	Early age-related macular degeneration || id:ebi-a-GCST010723	Early age-related macular degeneration	10	28588269	0.021545	6.32732e-06	family.Streptococcaceae.id.1850
rs957755	T	G	T	G	-0.0642449	0.0202	0.1845	7	46778653	0.0185	0.2749	Early age-related macular degeneration || id:ebi-a-GCST010723	Early age-related macular degeneration	7	46778653	0.0142702	7.4151e-06	family.Streptococcaceae.id.1850
rs9903102	C	A	C	A	-0.0693015	-0.0131	0.1331	17	80576624	0.0216	0.543	Early age-related macular degeneration || id:ebi-a-GCST010723	Early age-related macular degeneration	17	80576624	0.0154096	4.91806e-06	family.Streptococcaceae.id.1850
rs1002941	G	A	G	A	0.107661	0.0338	0.2619	15	101242690	0.0159	0.0339	Early age-related macular degeneration || id:ebi-a-GCST010723	Early age-related macular degeneration	15	101242690	0.0233382	4.3088e-06	phylum.Lentisphaerae.id.2238
rs11770843	C	T	C	T	0.111896	0.0007	0.2832	7	146795379	0.0158	0.9665	Early age-related macular degeneration || id:ebi-a-GCST010723	Early age-related macular degeneration	7	146795379	0.0234776	1.13813e-06	phylum.Lentisphaerae.id.2238
rs17114848	G	A	G	A	0.148972	-0.0011	0.1281	15	25162535	0.0313	0.971	Early age-related macular degeneration || id:ebi-a-GCST010723	Early age-related macular degeneration	15	25162535	0.0324162	6.76994e-06	phylum.Lentisphaerae.id.2238
rs2031282	A	G	A	G	0.120412	-0.0175	0.168	13	20687179	0.0231	0.4488	Early age-related macular degeneration || id:ebi-a-GCST010723	Early age-related macular degeneration	13	20687179	0.0270263	5.86463e-06	phylum.Lentisphaerae.id.2238
rs2731834	C	G	C	G	0.109935	-0.0189	0.2638	5	94720245	0.0163	0.2461	Early age-related macular degeneration || id:ebi-a-GCST010723	Early age-related macular degeneration	5	94720245	0.0236848	3.79601e-06	phylum.Lentisphaerae.id.2238
rs2825714	A	G	A	G	-0.138226	-0.0188	0.1339	21	21023966	0.0237	0.429	Early age-related macular degeneration || id:ebi-a-GCST010723	Early age-related macular degeneration	21	21023966	0.0289096	1.49772e-06	phylum.Lentisphaerae.id.2238
rs60995569	T	G	T	G	-0.16062	0.0005	0.0863	10	53930085	0.0268	0.9864	Early age-related macular degeneration || id:ebi-a-GCST010723	Early age-related macular degeneration	10	53930085	0.0336806	9.19393e-06	phylum.Lentisphaerae.id.2238
rs62570196	C	T	C	T	-0.217203	-0.0029	0.0711	9	111086170	0.029	0.9213	Early age-related macular degeneration || id:ebi-a-GCST010723	Early age-related macular degeneration	9	111086170	0.0439621	9.64474e-07	phylum.Lentisphaerae.id.2238
rs72640280	A	G	A	G	0.220185	-0.0013	0.0548	1	11943792	0.0323	0.968	Early age-related macular degeneration || id:ebi-a-GCST010723	Early age-related macular degeneration	1	11943792	0.0485947	5.19196e-06	phylum.Lentisphaerae.id.2238
rs73113483	T	A	T	A	-0.131681	0.0196	0.1317	3	6223568	0.0223	0.3789	Early age-related macular degeneration || id:ebi-a-GCST010723	Early age-related macular degeneration	3	6223568	0.0288503	8.79384e-06	phylum.Lentisphaerae.id.2238
rs77599476	A	G	A	G	0.229981	-0.0362	0.0524	20	61394262	0.0346	0.2959	Early age-related macular degeneration || id:ebi-a-GCST010723	Early age-related macular degeneration	20	61394262	0.0479918	1.90263e-06	phylum.Lentisphaerae.id.2238
rs1002941	G	A	G	A	0.105025	0.0338	0.2619	15	101242690	0.0159	0.0339	Early age-related macular degeneration || id:ebi-a-GCST010723	Early age-related macular degeneration	15	101242690	0.0233484	8.14836e-06	order.Victivallales.id.2254
rs11770843	C	T	C	T	0.109431	0.0007	0.2832	7	146795379	0.0158	0.9665	Early age-related macular degeneration || id:ebi-a-GCST010723	Early age-related macular degeneration	7	146795379	0.0234879	1.90729e-06	order.Victivallales.id.2254
rs17114848	G	A	G	A	0.152377	-0.0011	0.1281	15	25162535	0.0313	0.971	Early age-related macular degeneration || id:ebi-a-GCST010723	Early age-related macular degeneration	15	25162535	0.0324332	4.05865e-06	order.Victivallales.id.2254
rs2031282	A	G	A	G	0.122369	-0.0175	0.168	13	20687179	0.0231	0.4488	Early age-related macular degeneration || id:ebi-a-GCST010723	Early age-related macular degeneration	13	20687179	0.0270329	4.3826e-06	order.Victivallales.id.2254
rs2731834	C	G	C	G	0.109438	-0.0189	0.2638	5	94720245	0.0163	0.2461	Early age-related macular degeneration || id:ebi-a-GCST010723	Early age-related macular degeneration	5	94720245	0.023693	4.24358e-06	order.Victivallales.id.2254
rs2825714	A	G	A	G	-0.13741	-0.0188	0.1339	21	21023966	0.0237	0.429	Early age-related macular degeneration || id:ebi-a-GCST010723	Early age-related macular degeneration	21	21023966	0.0289246	1.72211e-06	order.Victivallales.id.2254
rs62570196	C	T	C	T	-0.21635	-0.0029	0.0711	9	111086170	0.029	0.9213	Early age-related macular degeneration || id:ebi-a-GCST010723	Early age-related macular degeneration	9	111086170	0.0439866	1.07926e-06	order.Victivallales.id.2254
rs72640280	A	G	A	G	0.220207	-0.0013	0.0548	1	11943792	0.0323	0.968	Early age-related macular degeneration || id:ebi-a-GCST010723	Early age-related macular degeneration	1	11943792	0.0486196	5.18035e-06	order.Victivallales.id.2254
rs73113483	T	A	T	A	-0.131217	0.0196	0.1317	3	6223568	0.0223	0.3789	Early age-related macular degeneration || id:ebi-a-GCST010723	Early age-related macular degeneration	3	6223568	0.0288713	8.66341e-06	order.Victivallales.id.2254
rs77599476	A	G	A	G	0.230292	-0.0362	0.0524	20	61394262	0.0346	0.2959	Early age-related macular degeneration || id:ebi-a-GCST010723	Early age-related macular degeneration	20	61394262	0.0480168	1.86133e-06	order.Victivallales.id.2254
rs1002941	G	A	G	A	0.105025	0.0338	0.2619	15	101242690	0.0159	0.0339	Early age-related macular degeneration || id:ebi-a-GCST010723	Early age-related macular degeneration	15	101242690	0.0233484	8.14836e-06	class.Lentisphaeria.id.2250
rs11770843	C	T	C	T	0.109431	0.0007	0.2832	7	146795379	0.0158	0.9665	Early age-related macular degeneration || id:ebi-a-GCST010723	Early age-related macular degeneration	7	146795379	0.0234879	1.90729e-06	class.Lentisphaeria.id.2250
rs17114848	G	A	G	A	0.152377	-0.0011	0.1281	15	25162535	0.0313	0.971	Early age-related macular degeneration || id:ebi-a-GCST010723	Early age-related macular degeneration	15	25162535	0.0324332	4.05865e-06	class.Lentisphaeria.id.2250
rs2031282	A	G	A	G	0.122369	-0.0175	0.168	13	20687179	0.0231	0.4488	Early age-related macular degeneration || id:ebi-a-GCST010723	Early age-related macular degeneration	13	20687179	0.0270329	4.3826e-06	class.Lentisphaeria.id.2250
rs2731834	C	G	C	G	0.109438	-0.0189	0.2638	5	94720245	0.0163	0.2461	Early age-related macular degeneration || id:ebi-a-GCST010723	Early age-related macular degeneration	5	94720245	0.023693	4.24358e-06	class.Lentisphaeria.id.2250
rs2825714	A	G	A	G	-0.13741	-0.0188	0.1339	21	21023966	0.0237	0.429	Early age-related macular degeneration || id:ebi-a-GCST010723	Early age-related macular degeneration	21	21023966	0.0289246	1.72211e-06	class.Lentisphaeria.id.2250
rs62570196	C	T	C	T	-0.21635	-0.0029	0.0711	9	111086170	0.029	0.9213	Early age-related macular degeneration || id:ebi-a-GCST010723	Early age-related macular degeneration	9	111086170	0.0439866	1.07926e-06	class.Lentisphaeria.id.2250
rs72640280	A	G	A	G	0.220207	-0.0013	0.0548	1	11943792	0.0323	0.968	Early age-related macular degeneration || id:ebi-a-GCST010723	Early age-related macular degeneration	1	11943792	0.0486196	5.18035e-06	class.Lentisphaeria.id.2250
rs73113483	T	A	T	A	-0.131217	0.0196	0.1317	3	6223568	0.0223	0.3789	Early age-related macular degeneration || id:ebi-a-GCST010723	Early age-related macular degeneration	3	6223568	0.0288713	8.66341e-06	class.Lentisphaeria.id.2250
rs77599476	A	G	A	G	0.230292	-0.0362	0.0524	20	61394262	0.0346	0.2959	Early age-related macular degeneration || id:ebi-a-GCST010723	Early age-related macular degeneration	20	61394262	0.0480168	1.86133e-06	class.Lentisphaeria.id.2250
rs10031059	T	C	T	C	-0.121167	-0.0119	0.2307	4	35358594	0.017	0.4847	Early age-related macular degeneration || id:ebi-a-GCST010723	Early age-related macular degeneration	4	35358594	0.0225844	1.23637e-07	genus.Peptococcus.id.2037
rs11001941	G	A	G	A	-0.195611	-0.0121	0.0629	10	78716030	0.0295	0.681201	Early age-related macular degeneration || id:ebi-a-GCST010723	Early age-related macular degeneration	10	78716030	0.0392217	1.32858e-06	genus.Peptococcus.id.2037
rs11030569	A	T	A	T	-0.17402	0.0515	0.0695	11	4019788	0.0346	0.1366	Early age-related macular degeneration || id:ebi-a-GCST010723	Early age-related macular degeneration	11	4019788	0.0374133	3.12991e-06	genus.Peptococcus.id.2037
rs12069354	C	T	C	T	0.16763	-0.0245	0.0658	1	216223782	0.0308	0.4267	Early age-related macular degeneration || id:ebi-a-GCST010723	Early age-related macular degeneration	1	216223782	0.03795	9.28339e-06	genus.Peptococcus.id.2037
rs2054133	G	A	G	A	0.0895433	-0.0054	0.4995	2	33691809	0.0157	0.7293	Early age-related macular degeneration || id:ebi-a-GCST010723	Early age-related macular degeneration	2	33691809	0.0188332	2.14166e-06	genus.Peptococcus.id.2037
rs34282744	G	C	G	C	0.191797	-0.0154	0.0586	15	75073172	0.0336	0.647	Early age-related macular degeneration || id:ebi-a-GCST010723	Early age-related macular degeneration	15	75073172	0.0399832	1.83535e-06	genus.Peptococcus.id.2037
rs36121075	A	G	A	G	-0.14067	-0.0174	0.0992	20	43118017	0.0267	0.5131	Early age-related macular degeneration || id:ebi-a-GCST010723	Early age-related macular degeneration	20	43118017	0.030628	6.9872e-06	genus.Peptococcus.id.2037
rs413827	G	A	G	A	0.110229	0.0061	0.2038	14	57985112	0.0177	0.7319	Early age-related macular degeneration || id:ebi-a-GCST010723	Early age-related macular degeneration	14	57985112	0.0237523	3.30085e-06	genus.Peptococcus.id.2037
rs5770862	T	C	T	C	0.162018	0.0226	0.0742	22	50973113	0.0281	0.4218	Early age-related macular degeneration || id:ebi-a-GCST010723	Early age-related macular degeneration	22	50973113	0.0356813	3.21957e-06	genus.Peptococcus.id.2037
rs6918730	G	A	G	A	0.135311	0.0233	0.1237	6	99020289	0.0219	0.2871	Early age-related macular degeneration || id:ebi-a-GCST010723	Early age-related macular degeneration	6	99020289	0.0289742	1.14732e-06	genus.Peptococcus.id.2037
rs7033353	T	G	T	G	0.090152	0.0011	0.41	9	104595848	0.0145	0.9402	Early age-related macular degeneration || id:ebi-a-GCST010723	Early age-related macular degeneration	9	104595848	0.018995	2.21957e-06	genus.Peptococcus.id.2037
rs72850165	T	C	T	C	-0.134304	-0.0123	0.1074	11	968356	0.026	0.635801	Early age-related macular degeneration || id:ebi-a-GCST010723	Early age-related macular degeneration	11	968356	0.0300423	5.74152e-06	genus.Peptococcus.id.2037
rs74592222	G	A	G	A	0.137957	0.012	0.1132	1	75971700	0.0232	0.6034	Early age-related macular degeneration || id:ebi-a-GCST010723	Early age-related macular degeneration	1	75971700	0.0302965	8.55342e-06	genus.Peptococcus.id.2037
rs75754569	C	G	C	G	0.181434	0.01	0.0922	3	17793504	0.0253	0.6928	Early age-related macular degeneration || id:ebi-a-GCST010723	Early age-related macular degeneration	3	17793504	0.0319429	1.09884e-08	genus.Peptococcus.id.2037
rs7766680	G	C	G	C	0.0976832	-0.0302	0.2751	6	162239191	0.0158	0.0554396	Early age-related macular degeneration || id:ebi-a-GCST010723	Early age-related macular degeneration	6	162239191	0.0214155	3.50768e-06	genus.Peptococcus.id.2037
rs77681628	C	T	C	T	0.200307	-0.0021	0.0618	13	91182556	0.0318	0.9474	Early age-related macular degeneration || id:ebi-a-GCST010723	Early age-related macular degeneration	13	91182556	0.0387328	2.68836e-07	genus.Peptococcus.id.2037
rs10036909	C	T	C	T	0.185519	0.0166	0.0659	5	127861692	0.0292	0.5695	Early age-related macular degeneration || id:ebi-a-GCST010723	Early age-related macular degeneration	5	127861692	0.0400881	8.05438e-06	genus.Senegalimassilia.id.11160
rs11787826	C	A	C	A	0.081327	-0.0103	0.4584	9	34332382	0.0143	0.4682	Early age-related macular degeneration || id:ebi-a-GCST010723	Early age-related macular degeneration	9	34332382	0.0171154	2.63466e-06	genus.Senegalimassilia.id.11160
rs13383270	G	C	G	C	0.0774679	-0.0008	0.4332	2	220831701	0.0142	0.9568	Early age-related macular degeneration || id:ebi-a-GCST010723	Early age-related macular degeneration	2	220831701	0.017084	6.03944e-06	genus.Senegalimassilia.id.11160
rs1990708	A	C	A	C	-0.109619	-0.0264	0.1349	2	206654123	0.0203	0.1945	Early age-related macular degeneration || id:ebi-a-GCST010723	Early age-related macular degeneration	2	206654123	0.0247785	8.90578e-06	genus.Senegalimassilia.id.11160
rs2017373	C	T	C	T	0.0782258	-0.0078	0.3747	14	34431996	0.0152	0.609799	Early age-related macular degeneration || id:ebi-a-GCST010723	Early age-related macular degeneration	14	34431996	0.0176841	9.50288e-06	genus.Senegalimassilia.id.11160
rs57512504	T	A	T	A	0.0819494	0.0286	0.4332	13	19489214	0.0149	0.0543601	Early age-related macular degeneration || id:ebi-a-GCST010723	Early age-related macular degeneration	13	19489214	0.0172241	2.03318e-06	genus.Senegalimassilia.id.11160
rs7225245	G	A	G	A	0.079173	0.0289	0.4666	17	48379615	0.017	0.0892401	Early age-related macular degeneration || id:ebi-a-GCST010723	Early age-related macular degeneration	17	48379615	0.0170421	4.18017e-06	genus.Senegalimassilia.id.11160
rs72887800	T	A	T	A	-0.0822462	-0.0099	0.3771	17	74949284	0.015	0.5105	Early age-related macular degeneration || id:ebi-a-GCST010723	Early age-related macular degeneration	17	74949284	0.0175721	2.41534e-06	genus.Senegalimassilia.id.11160
rs10044993	C	A	C	A	0.139547	-0.0357	0.1386	5	58424440	0.0213	0.0930401	Early age-related macular degeneration || id:ebi-a-GCST010723	Early age-related macular degeneration	5	58424440	0.0316748	8.06668e-06	genus.Hungatella.id.11306
rs13128780	T	C	T	C	-0.149725	-0.0011	0.1384	4	166058998	0.0214	0.959	Early age-related macular degeneration || id:ebi-a-GCST010723	Early age-related macular degeneration	4	166058998	0.0312777	1.74998e-06	genus.Hungatella.id.11306
rs13249325	T	G	T	G	-0.100023	0.0002	0.3794	8	14853525	0.0146	0.9899	Early age-related macular degeneration || id:ebi-a-GCST010723	Early age-related macular degeneration	8	14853525	0.0225883	9.69162e-06	genus.Hungatella.id.11306
rs17092615	G	A	G	A	0.152235	0.0042	0.1279	14	95973619	0.0226	0.8513	Early age-related macular degeneration || id:ebi-a-GCST010723	Early age-related macular degeneration	14	95973619	0.0337867	7.37677e-06	genus.Hungatella.id.11306
rs72759041	G	T	G	T	-0.126025	-0.0012	0.221	15	89577376	0.0202	0.9537	Early age-related macular degeneration || id:ebi-a-GCST010723	Early age-related macular degeneration	15	89577376	0.0282242	3.86095e-06	genus.Hungatella.id.11306
rs10048062	C	T	C	T	-0.147352	0.0077	0.1307	15	98476920	0.0216	0.7199	Early age-related macular degeneration || id:ebi-a-GCST010723	Early age-related macular degeneration	15	98476920	0.0336531	8.58873e-06	genus.Howardella.id.2000
rs12452946	A	G	A	G	-0.105833	-0.0196	0.4948	17	17253288	0.0146	0.1769	Early age-related macular degeneration || id:ebi-a-GCST010723	Early age-related macular degeneration	17	17253288	0.0228941	3.80393e-06	genus.Howardella.id.2000
rs1484873	A	G	A	G	-0.227831	0.0332	0.0552	18	43206985	0.031	0.2831	Early age-related macular degeneration || id:ebi-a-GCST010723	Early age-related macular degeneration	18	43206985	0.046335	2.55918e-06	genus.Howardella.id.2000
rs17167098	G	A	G	A	-0.169366	0.0022	0.1296	7	133154356	0.0217	0.9198	Early age-related macular degeneration || id:ebi-a-GCST010723	Early age-related macular degeneration	7	133154356	0.0352068	1.12323e-06	genus.Howardella.id.2000
rs2154047	C	A	C	A	-0.192557	-0.0315	0.0742	14	95452797	0.0282	0.2646	Early age-related macular degeneration || id:ebi-a-GCST010723	Early age-related macular degeneration	14	95452797	0.0420093	9.97042e-06	genus.Howardella.id.2000
rs36081916	T	C	T	C	-0.18123	0.0019	0.1041	7	93527414	0.0251	0.94	Early age-related macular degeneration || id:ebi-a-GCST010723	Early age-related macular degeneration	7	93527414	0.0402987	4.7004e-06	genus.Howardella.id.2000
rs3791893	A	G	A	G	0.147035	0.0107	0.1158	2	218819396	0.0228	0.6381	Early age-related macular degeneration || id:ebi-a-GCST010723	Early age-related macular degeneration	2	218819396	0.034023	9.49716e-06	genus.Howardella.id.2000
rs609430	T	G	T	G	-0.112045	0.0126	0.3447	4	169178315	0.0148	0.3944	Early age-related macular degeneration || id:ebi-a-GCST010723	Early age-related macular degeneration	4	169178315	0.0239328	3.34484e-06	genus.Howardella.id.2000
rs61771805	A	T	A	T	-0.136779	-0.0357	0.2067	1	72972799	0.0179	0.0462999	Early age-related macular degeneration || id:ebi-a-GCST010723	Early age-related macular degeneration	1	72972799	0.0296811	4.0274e-06	genus.Howardella.id.2000
rs672217	G	A	G	A	0.164146	-0.0018	0.1256	18	60125134	0.0214	0.9336	Early age-related macular degeneration || id:ebi-a-GCST010723	Early age-related macular degeneration	18	60125134	0.0349993	3.52468e-06	genus.Howardella.id.2000
rs901099	T	G	T	G	-0.12718	0.0025	0.3193	11	77901287	0.0161	0.8769	Early age-related macular degeneration || id:ebi-a-GCST010723	Early age-related macular degeneration	11	77901287	0.0250924	6.52858e-07	genus.Howardella.id.2000
rs10060821	T	C	T	C	0.0624208	0.0321	0.2517	5	83419996	0.0163	0.0480198	Early age-related macular degeneration || id:ebi-a-GCST010723	Early age-related macular degeneration	5	83419996	0.0140818	9.00351e-06	genus.unknowngenus.id.826
rs10782329	C	T	C	T	0.0602791	-0.0286	0.2743	6	153780607	0.0165	0.0840195	Early age-related macular degeneration || id:ebi-a-GCST010723	Early age-related macular degeneration	6	153780607	0.0137552	7.89888e-06	genus.unknowngenus.id.826
rs11257188	A	C	A	C	-0.109509	0.0403	0.0718	10	6237156	0.0391	0.3025	Early age-related macular degeneration || id:ebi-a-GCST010723	Early age-related macular degeneration	10	6237156	0.0225832	1.84757e-06	genus.unknowngenus.id.826
rs116151565	A	G	A	G	0.111567	-0.0716	0.0814	8	128668364	0.0389	0.0653296	Early age-related macular degeneration || id:ebi-a-GCST010723	Early age-related macular degeneration	8	128668364	0.024565	6.20451e-06	genus.unknowngenus.id.826
rs13147561	A	G	A	G	-0.0993127	0.0391	0.0894	4	62227193	0.0269	0.1469	Early age-related macular degeneration || id:ebi-a-GCST010723	Early age-related macular degeneration	4	62227193	0.0227994	9.56832e-06	genus.unknowngenus.id.826
rs142372196	A	G	A	G	-0.0736201	-0.016	0.1725	13	84660104	0.0198	0.4201	Early age-related macular degeneration || id:ebi-a-GCST010723	Early age-related macular degeneration	13	84660104	0.0160907	5.43706e-06	genus.unknowngenus.id.826
rs55922055	T	C	T	C	-0.239699	-0.0465	0.0484	2	3658278	0.048	0.3325	Early age-related macular degeneration || id:ebi-a-GCST010723	Early age-related macular degeneration	2	3658278	0.0476043	2.27779e-07	genus.unknowngenus.id.826
rs599752	C	T	C	T	-0.0630207	-0.0003	0.2718	19	39539911	0.0159	0.9853	Early age-related macular degeneration || id:ebi-a-GCST010723	Early age-related macular degeneration	19	39539911	0.0137964	4.05511e-06	genus.unknowngenus.id.826
rs6431586	A	G	A	G	-0.0954152	-0.0383	0.1032	2	234119635	0.0331	0.2467	Early age-related macular degeneration || id:ebi-a-GCST010723	Early age-related macular degeneration	2	234119635	0.0205715	2.72211e-06	genus.unknowngenus.id.826
rs66494181	T	G	T	G	0.0683789	0.0455	0.2342	2	174484907	0.0254	0.0731206	Early age-related macular degeneration || id:ebi-a-GCST010723	Early age-related macular degeneration	2	174484907	0.0145098	2.43418e-06	genus.unknowngenus.id.826
rs72846345	T	C	T	C	0.0877661	0.0174	0.1216	2	134186590	0.022	0.4303	Early age-related macular degeneration || id:ebi-a-GCST010723	Early age-related macular degeneration	2	134186590	0.0190903	2.58479e-06	genus.unknowngenus.id.826
rs740358	G	T	G	T	-0.130157	0.0123	0.0621	7	112149857	0.0306	0.6889	Early age-related macular degeneration || id:ebi-a-GCST010723	Early age-related macular degeneration	7	112149857	0.0264763	9.18134e-07	genus.unknowngenus.id.826
rs7935794	C	G	C	G	-0.127424	-0.0111	0.061	11	62499044	0.0324	0.7322	Early age-related macular degeneration || id:ebi-a-GCST010723	Early age-related macular degeneration	11	62499044	0.0274066	3.09599e-06	genus.unknowngenus.id.826
rs9571849	T	C	T	C	0.137141	-0.0231	0.0512	13	68440424	0.0381	0.5451	Early age-related macular degeneration || id:ebi-a-GCST010723	Early age-related macular degeneration	13	68440424	0.0317376	8.11643e-06	genus.unknowngenus.id.826
rs999857	G	A	G	A	0.0763115	-0.0121	0.1497	4	178291192	0.0196	0.5354	Early age-related macular degeneration || id:ebi-a-GCST010723	Early age-related macular degeneration	4	178291192	0.0165827	5.23925e-06	genus.unknowngenus.id.826
rs10065321	T	C	T	C	-0.0512828	-0.0152	0.4157	5	141857415	0.0143	0.2874	Early age-related macular degeneration || id:ebi-a-GCST010723	Early age-related macular degeneration	5	141857415	0.0108105	2.10155e-06	genus.Subdoligranulum.id.2070
rs10497836	C	T	C	T	-0.0524065	-0.0194	0.2651	2	200288718	0.0158	0.2188	Early age-related macular degeneration || id:ebi-a-GCST010723	Early age-related macular degeneration	2	200288718	0.0118697	8.37954e-06	genus.Subdoligranulum.id.2070
rs12638227	G	C	G	C	-0.0557288	0.0087	0.4815	3	62327558	0.0154	0.5706	Early age-related macular degeneration || id:ebi-a-GCST010723	Early age-related macular degeneration	3	62327558	0.0108552	2.47707e-07	genus.Subdoligranulum.id.2070
rs1667315	G	A	G	A	0.0485017	-0.0049	0.4425	2	232408743	0.0148	0.738501	Early age-related macular degeneration || id:ebi-a-GCST010723	Early age-related macular degeneration	2	232408743	0.0107452	6.72143e-06	genus.Subdoligranulum.id.2070
rs16962433	A	T	A	T	0.0855999	0.021	0.1006	16	13684415	0.0235	0.3734	Early age-related macular degeneration || id:ebi-a-GCST010723	Early age-related macular degeneration	16	13684415	0.0189213	7.64534e-06	genus.Subdoligranulum.id.2070
rs2114677	C	T	C	T	-0.104176	0.0188	0.0647	10	125472937	0.0289	0.5158	Early age-related macular degeneration || id:ebi-a-GCST010723	Early age-related macular degeneration	10	125472937	0.0230829	2.71726e-06	genus.Subdoligranulum.id.2070
rs2171249	C	T	C	T	0.106744	-0.0241	0.07	6	153694029	0.031	0.4355	Early age-related macular degeneration || id:ebi-a-GCST010723	Early age-related macular degeneration	6	153694029	0.0233213	4.50556e-06	genus.Subdoligranulum.id.2070
rs35940633	G	A	G	A	-0.0511008	0.0097	0.3742	14	86933898	0.0148	0.5132	Early age-related macular degeneration || id:ebi-a-GCST010723	Early age-related macular degeneration	14	86933898	0.011001	4.21698e-06	genus.Subdoligranulum.id.2070
rs3761728	T	G	T	G	-0.0543458	-0.0097	0.2853	4	48990885	0.0161	0.5482	Early age-related macular degeneration || id:ebi-a-GCST010723	Early age-related macular degeneration	4	48990885	0.0118866	3.86747e-06	genus.Subdoligranulum.id.2070
rs4347804	A	G	A	G	0.166063	-0.0475	0.0387	2	218215847	0.0378	0.208	Early age-related macular degeneration || id:ebi-a-GCST010723	Early age-related macular degeneration	2	218215847	0.0357483	2.18405e-06	genus.Subdoligranulum.id.2070
rs6555306	T	C	T	C	-0.0740777	-0.0376	0.1272	5	4671383	0.0209	0.0723502	Early age-related macular degeneration || id:ebi-a-GCST010723	Early age-related macular degeneration	5	4671383	0.0155463	2.80664e-06	genus.Subdoligranulum.id.2070
rs75158211	T	C	T	C	-0.072343	-0.0194	0.1211	19	29644694	0.0229	0.3976	Early age-related macular degeneration || id:ebi-a-GCST010723	Early age-related macular degeneration	19	29644694	0.015933	7.52162e-06	genus.Subdoligranulum.id.2070
rs76528319	G	T	G	T	-0.143279	-0.0533	0.0421	5	117799448	0.0368	0.1479	Early age-related macular degeneration || id:ebi-a-GCST010723	Early age-related macular degeneration	5	117799448	0.0310662	7.41394e-06	genus.Subdoligranulum.id.2070
rs76664262	T	A	T	A	0.0834078	-0.0043	0.0963	3	183716408	0.0254	0.8662	Early age-related macular degeneration || id:ebi-a-GCST010723	Early age-related macular degeneration	3	183716408	0.0185357	4.87344e-06	genus.Subdoligranulum.id.2070
rs10070053	A	G	A	G	0.0594312	0.04	0.4159	5	34794789	0.0148	0.00688906	Early age-related macular degeneration || id:ebi-a-GCST010723	Early age-related macular degeneration	5	34794789	0.0135375	7.64883e-06	genus.Coprococcus2.id.11302
rs12634070	T	C	T	C	0.0736486	-0.0022	0.2022	3	180544880	0.0185	0.9072	Early age-related macular degeneration || id:ebi-a-GCST010723	Early age-related macular degeneration	3	180544880	0.0164921	9.95104e-06	genus.Coprococcus2.id.11302
rs1958519	T	A	T	A	0.0665288	-0.0043	0.4227	14	86833255	0.0148	0.7739	Early age-related macular degeneration || id:ebi-a-GCST010723	Early age-related macular degeneration	14	86833255	0.0138558	1.57692e-06	genus.Coprococcus2.id.11302
rs2482516	C	T	C	T	0.0754415	0.0219	0.2056	9	25554068	0.0177	0.2162	Early age-related macular degeneration || id:ebi-a-GCST010723	Early age-related macular degeneration	9	25554068	0.0164619	4.72333e-06	genus.Coprococcus2.id.11302
rs35890118	A	G	A	G	-0.066536	-0.035	0.2765	10	129715759	0.0159	0.0274701	Early age-related macular degeneration || id:ebi-a-GCST010723	Early age-related macular degeneration	10	129715759	0.0147661	8.25962e-06	genus.Coprococcus2.id.11302
rs59936925	A	T	A	T	0.117085	-0.039	0.0863	20	49266770	0.0263	0.1371	Early age-related macular degeneration || id:ebi-a-GCST010723	Early age-related macular degeneration	20	49266770	0.0233995	9.37545e-07	genus.Coprococcus2.id.11302
rs61823518	A	C	A	C	-0.0955381	-0.0062	0.1012	1	223688236	0.0265	0.8142	Early age-related macular degeneration || id:ebi-a-GCST010723	Early age-related macular degeneration	1	223688236	0.0215724	6.68258e-06	genus.Coprococcus2.id.11302
rs6677933	C	T	C	T	-0.0804405	-0.007	0.2091	1	112139008	0.0179	0.697199	Early age-related macular degeneration || id:ebi-a-GCST010723	Early age-related macular degeneration	1	112139008	0.0164216	1.18501e-06	genus.Coprococcus2.id.11302
rs72680320	T	C	T	C	-0.0649382	0.0072	0.4262	4	131125786	0.0146	0.623199	Early age-related macular degeneration || id:ebi-a-GCST010723	Early age-related macular degeneration	4	131125786	0.013919	2.27115e-06	genus.Coprococcus2.id.11302
rs9426473	A	G	A	G	0.0727361	0.0161	0.2173	1	4210455	0.017	0.3435	Early age-related macular degeneration || id:ebi-a-GCST010723	Early age-related macular degeneration	1	4210455	0.0161662	6.30687e-06	genus.Coprococcus2.id.11302
rs10071529	G	C	G	C	0.125105	-0.0154	0.0694	5	176287195	0.0316	0.6259	Early age-related macular degeneration || id:ebi-a-GCST010723	Early age-related macular degeneration	5	176287195	0.0278674	8.64406e-06	order.MollicutesRF9.id.11579
rs11779863	G	A	G	A	-0.0772768	-0.0039	0.209	8	15406830	0.0179	0.8283	Early age-related macular degeneration || id:ebi-a-GCST010723	Early age-related macular degeneration	8	15406830	0.0172171	6.68845e-06	order.MollicutesRF9.id.11579
rs12566890	T	G	T	G	-0.103134	0.0214	0.0831	1	61850864	0.027	0.4274	Early age-related macular degeneration || id:ebi-a-GCST010723	Early age-related macular degeneration	1	61850864	0.0241775	8.11201e-06	order.MollicutesRF9.id.11579
rs13100746	C	T	C	T	0.0638979	0.0136	0.3889	3	165846506	0.0146	0.3505	Early age-related macular degeneration || id:ebi-a-GCST010723	Early age-related macular degeneration	3	165846506	0.0142685	7.28846e-06	order.MollicutesRF9.id.11579
rs17235252	T	C	T	C	-0.122002	0.0152	0.0922	7	82536037	0.0261	0.5603	Early age-related macular degeneration || id:ebi-a-GCST010723	Early age-related macular degeneration	7	82536037	0.0255463	2.15879e-06	order.MollicutesRF9.id.11579
rs3932485	C	T	C	T	0.0626209	0.0006	0.4014	3	184193482	0.0143	0.9679	Early age-related macular degeneration || id:ebi-a-GCST010723	Early age-related macular degeneration	3	184193482	0.0141623	9.92857e-06	order.MollicutesRF9.id.11579
rs515984	T	C	T	C	-0.0875451	-0.0098	0.1581	10	3521459	0.0194	0.6134	Early age-related macular degeneration || id:ebi-a-GCST010723	Early age-related macular degeneration	10	3521459	0.0190685	6.61366e-06	order.MollicutesRF9.id.11579
rs62188991	G	C	G	C	-0.110864	-0.03	0.0937	2	177374176	0.0273	0.2719	Early age-related macular degeneration || id:ebi-a-GCST010723	Early age-related macular degeneration	2	177374176	0.0241355	5.26703e-06	order.MollicutesRF9.id.11579
rs638542	G	A	G	A	-0.070592	0.0191	0.2824	1	109845252	0.0159	0.2281	Early age-related macular degeneration || id:ebi-a-GCST010723	Early age-related macular degeneration	1	109845252	0.0157049	5.17285e-06	order.MollicutesRF9.id.11579
rs739151	C	G	C	G	0.0652659	0.0146	0.4627	22	42741466	0.0144	0.3092	Early age-related macular degeneration || id:ebi-a-GCST010723	Early age-related macular degeneration	22	42741466	0.0139773	3.09287e-06	order.MollicutesRF9.id.11579
rs74603314	T	C	T	C	0.230767	-0.0663	0.046	14	46519718	0.0374	0.0766196	Early age-related macular degeneration || id:ebi-a-GCST010723	Early age-related macular degeneration	14	46519718	0.0489701	2.27641e-06	order.MollicutesRF9.id.11579
rs76373661	G	A	G	A	0.0908218	-0.0036	0.1351	3	3771148	0.0208	0.8626	Early age-related macular degeneration || id:ebi-a-GCST010723	Early age-related macular degeneration	3	3771148	0.0202986	5.15941e-06	order.MollicutesRF9.id.11579
rs7706512	G	A	G	A	0.0657351	-0.016	0.5057	5	17443654	0.0141	0.2562	Early age-related macular degeneration || id:ebi-a-GCST010723	Early age-related macular degeneration	5	17443654	0.0138979	2.27207e-06	order.MollicutesRF9.id.11579
rs7801843	A	G	A	G	-0.0869495	0.0201	0.1429	7	4105705	0.0201	0.3179	Early age-related macular degeneration || id:ebi-a-GCST010723	Early age-related macular degeneration	7	4105705	0.0194509	9.46882e-06	order.MollicutesRF9.id.11579
rs7853673	G	A	G	A	-0.0624389	0.0069	0.4919	9	116711241	0.0146	0.6372	Early age-related macular degeneration || id:ebi-a-GCST010723	Early age-related macular degeneration	9	116711241	0.0139833	6.7325e-06	order.MollicutesRF9.id.11579
rs949341	G	A	G	A	0.0656602	-0.0101	0.3404	11	112386785	0.0149	0.4974	Early age-related macular degeneration || id:ebi-a-GCST010723	Early age-related macular degeneration	11	112386785	0.0147216	7.73282e-06	order.MollicutesRF9.id.11579
rs10071529	G	C	G	C	0.125105	-0.0154	0.0694	5	176287195	0.0316	0.6259	Early age-related macular degeneration || id:ebi-a-GCST010723	Early age-related macular degeneration	5	176287195	0.0278674	8.64406e-06	family.unknownfamily.id.1000005471
rs11779863	G	A	G	A	-0.0772768	-0.0039	0.209	8	15406830	0.0179	0.8283	Early age-related macular degeneration || id:ebi-a-GCST010723	Early age-related macular degeneration	8	15406830	0.0172171	6.68845e-06	family.unknownfamily.id.1000005471
rs12566890	T	G	T	G	-0.103134	0.0214	0.0831	1	61850864	0.027	0.4274	Early age-related macular degeneration || id:ebi-a-GCST010723	Early age-related macular degeneration	1	61850864	0.0241775	8.11201e-06	family.unknownfamily.id.1000005471
rs13100746	C	T	C	T	0.0638979	0.0136	0.3889	3	165846506	0.0146	0.3505	Early age-related macular degeneration || id:ebi-a-GCST010723	Early age-related macular degeneration	3	165846506	0.0142685	7.28846e-06	family.unknownfamily.id.1000005471
rs17235252	T	C	T	C	-0.122002	0.0152	0.0922	7	82536037	0.0261	0.5603	Early age-related macular degeneration || id:ebi-a-GCST010723	Early age-related macular degeneration	7	82536037	0.0255463	2.15879e-06	family.unknownfamily.id.1000005471
rs3932485	C	T	C	T	0.0626209	0.0006	0.4014	3	184193482	0.0143	0.9679	Early age-related macular degeneration || id:ebi-a-GCST010723	Early age-related macular degeneration	3	184193482	0.0141623	9.92857e-06	family.unknownfamily.id.1000005471
rs515984	T	C	T	C	-0.0875451	-0.0098	0.1581	10	3521459	0.0194	0.6134	Early age-related macular degeneration || id:ebi-a-GCST010723	Early age-related macular degeneration	10	3521459	0.0190685	6.61366e-06	family.unknownfamily.id.1000005471
rs62188991	G	C	G	C	-0.110864	-0.03	0.0937	2	177374176	0.0273	0.2719	Early age-related macular degeneration || id:ebi-a-GCST010723	Early age-related macular degeneration	2	177374176	0.0241355	5.26703e-06	family.unknownfamily.id.1000005471
rs638542	G	A	G	A	-0.070592	0.0191	0.2824	1	109845252	0.0159	0.2281	Early age-related macular degeneration || id:ebi-a-GCST010723	Early age-related macular degeneration	1	109845252	0.0157049	5.17285e-06	family.unknownfamily.id.1000005471
rs739151	C	G	C	G	0.0652659	0.0146	0.4627	22	42741466	0.0144	0.3092	Early age-related macular degeneration || id:ebi-a-GCST010723	Early age-related macular degeneration	22	42741466	0.0139773	3.09287e-06	family.unknownfamily.id.1000005471
rs74603314	T	C	T	C	0.230767	-0.0663	0.046	14	46519718	0.0374	0.0766196	Early age-related macular degeneration || id:ebi-a-GCST010723	Early age-related macular degeneration	14	46519718	0.0489701	2.27641e-06	family.unknownfamily.id.1000005471
rs76373661	G	A	G	A	0.0908218	-0.0036	0.1351	3	3771148	0.0208	0.8626	Early age-related macular degeneration || id:ebi-a-GCST010723	Early age-related macular degeneration	3	3771148	0.0202986	5.15941e-06	family.unknownfamily.id.1000005471
rs7706512	G	A	G	A	0.0657351	-0.016	0.5057	5	17443654	0.0141	0.2562	Early age-related macular degeneration || id:ebi-a-GCST010723	Early age-related macular degeneration	5	17443654	0.0138979	2.27207e-06	family.unknownfamily.id.1000005471
rs7801843	A	G	A	G	-0.0869495	0.0201	0.1429	7	4105705	0.0201	0.3179	Early age-related macular degeneration || id:ebi-a-GCST010723	Early age-related macular degeneration	7	4105705	0.0194509	9.46882e-06	family.unknownfamily.id.1000005471
rs7853673	G	A	G	A	-0.0624389	0.0069	0.4919	9	116711241	0.0146	0.6372	Early age-related macular degeneration || id:ebi-a-GCST010723	Early age-related macular degeneration	9	116711241	0.0139833	6.7325e-06	family.unknownfamily.id.1000005471
rs949341	G	A	G	A	0.0656602	-0.0101	0.3404	11	112386785	0.0149	0.4974	Early age-related macular degeneration || id:ebi-a-GCST010723	Early age-related macular degeneration	11	112386785	0.0147216	7.73282e-06	family.unknownfamily.id.1000005471
rs10071529	G	C	G	C	0.125105	-0.0154	0.0694	5	176287195	0.0316	0.6259	Early age-related macular degeneration || id:ebi-a-GCST010723	Early age-related macular degeneration	5	176287195	0.0278674	8.64406e-06	genus.unknowngenus.id.1000005472
rs11779863	G	A	G	A	-0.0772768	-0.0039	0.209	8	15406830	0.0179	0.8283	Early age-related macular degeneration || id:ebi-a-GCST010723	Early age-related macular degeneration	8	15406830	0.0172171	6.68845e-06	genus.unknowngenus.id.1000005472
rs12566890	T	G	T	G	-0.103134	0.0214	0.0831	1	61850864	0.027	0.4274	Early age-related macular degeneration || id:ebi-a-GCST010723	Early age-related macular degeneration	1	61850864	0.0241775	8.11201e-06	genus.unknowngenus.id.1000005472
rs13100746	C	T	C	T	0.0638979	0.0136	0.3889	3	165846506	0.0146	0.3505	Early age-related macular degeneration || id:ebi-a-GCST010723	Early age-related macular degeneration	3	165846506	0.0142685	7.28846e-06	genus.unknowngenus.id.1000005472
rs17235252	T	C	T	C	-0.122002	0.0152	0.0922	7	82536037	0.0261	0.5603	Early age-related macular degeneration || id:ebi-a-GCST010723	Early age-related macular degeneration	7	82536037	0.0255463	2.15879e-06	genus.unknowngenus.id.1000005472
rs3932485	C	T	C	T	0.0626209	0.0006	0.4014	3	184193482	0.0143	0.9679	Early age-related macular degeneration || id:ebi-a-GCST010723	Early age-related macular degeneration	3	184193482	0.0141623	9.92857e-06	genus.unknowngenus.id.1000005472
rs515984	T	C	T	C	-0.0875451	-0.0098	0.1581	10	3521459	0.0194	0.6134	Early age-related macular degeneration || id:ebi-a-GCST010723	Early age-related macular degeneration	10	3521459	0.0190685	6.61366e-06	genus.unknowngenus.id.1000005472
rs62188991	G	C	G	C	-0.110864	-0.03	0.0937	2	177374176	0.0273	0.2719	Early age-related macular degeneration || id:ebi-a-GCST010723	Early age-related macular degeneration	2	177374176	0.0241355	5.26703e-06	genus.unknowngenus.id.1000005472
rs638542	G	A	G	A	-0.070592	0.0191	0.2824	1	109845252	0.0159	0.2281	Early age-related macular degeneration || id:ebi-a-GCST010723	Early age-related macular degeneration	1	109845252	0.0157049	5.17285e-06	genus.unknowngenus.id.1000005472
rs739151	C	G	C	G	0.0652659	0.0146	0.4627	22	42741466	0.0144	0.3092	Early age-related macular degeneration || id:ebi-a-GCST010723	Early age-related macular degeneration	22	42741466	0.0139773	3.09287e-06	genus.unknowngenus.id.1000005472
rs74603314	T	C	T	C	0.230767	-0.0663	0.046	14	46519718	0.0374	0.0766196	Early age-related macular degeneration || id:ebi-a-GCST010723	Early age-related macular degeneration	14	46519718	0.0489701	2.27641e-06	genus.unknowngenus.id.1000005472
rs76373661	G	A	G	A	0.0908218	-0.0036	0.1351	3	3771148	0.0208	0.8626	Early age-related macular degeneration || id:ebi-a-GCST010723	Early age-related macular degeneration	3	3771148	0.0202986	5.15941e-06	genus.unknowngenus.id.1000005472
rs7706512	G	A	G	A	0.0657351	-0.016	0.5057	5	17443654	0.0141	0.2562	Early age-related macular degeneration || id:ebi-a-GCST010723	Early age-related macular degeneration	5	17443654	0.0138979	2.27207e-06	genus.unknowngenus.id.1000005472
rs7801843	A	G	A	G	-0.0869495	0.0201	0.1429	7	4105705	0.0201	0.3179	Early age-related macular degeneration || id:ebi-a-GCST010723	Early age-related macular degeneration	7	4105705	0.0194509	9.46882e-06	genus.unknowngenus.id.1000005472
rs7853673	G	A	G	A	-0.0624389	0.0069	0.4919	9	116711241	0.0146	0.6372	Early age-related macular degeneration || id:ebi-a-GCST010723	Early age-related macular degeneration	9	116711241	0.0139833	6.7325e-06	genus.unknowngenus.id.1000005472
rs949341	G	A	G	A	0.0656602	-0.0101	0.3404	11	112386785	0.0149	0.4974	Early age-related macular degeneration || id:ebi-a-GCST010723	Early age-related macular degeneration	11	112386785	0.0147216	7.73282e-06	genus.unknowngenus.id.1000005472
rs10074000	T	C	T	C	-0.102648	-0.0286	0.3945	5	113126539	0.0149	0.0557995	Early age-related macular degeneration || id:ebi-a-GCST010723	Early age-related macular degeneration	5	113126539	0.0227508	6.99943e-06	genus..Clostridiuminnocuumgroup.id.14397
rs10506058	A	G	A	G	0.0997048	-0.0211	0.4058	12	30268485	0.0145	0.1453	Early age-related macular degeneration || id:ebi-a-GCST010723	Early age-related macular degeneration	12	30268485	0.0221926	8.92443e-06	genus..Clostridiuminnocuumgroup.id.14397
rs1942371	G	A	G	A	-0.157938	-0.0135	0.1217	18	69274308	0.0235	0.5674	Early age-related macular degeneration || id:ebi-a-GCST010723	Early age-related macular degeneration	18	69274308	0.034187	4.06337e-06	genus..Clostridiuminnocuumgroup.id.14397
rs1948423	T	A	T	A	-0.108859	-0.0175	0.3069	3	103025517	0.0155	0.2572	Early age-related macular degeneration || id:ebi-a-GCST010723	Early age-related macular degeneration	3	103025517	0.023425	3.4941e-06	genus..Clostridiuminnocuumgroup.id.14397
rs40656	C	T	C	T	0.142664	-0.018	0.1597	5	9368158	0.0275	0.5126	Early age-related macular degeneration || id:ebi-a-GCST010723	Early age-related macular degeneration	5	9368158	0.0311021	8.6152e-06	genus..Clostridiuminnocuumgroup.id.14397
rs4869133	G	A	G	A	-0.180591	-0.0229	0.085	5	95717619	0.0266	0.3893	Early age-related macular degeneration || id:ebi-a-GCST010723	Early age-related macular degeneration	5	95717619	0.0409505	7.24455e-06	genus..Clostridiuminnocuumgroup.id.14397
rs61267978	T	C	T	C	0.14708	-0.033	0.1333	18	6348227	0.0212	0.1189	Early age-related macular degeneration || id:ebi-a-GCST010723	Early age-related macular degeneration	18	6348227	0.0320875	5.58513e-06	genus..Clostridiuminnocuumgroup.id.14397
rs6577484	G	A	G	A	0.160425	-0.0076	0.1207	1	8419420	0.0249	0.759299	Early age-related macular degeneration || id:ebi-a-GCST010723	Early age-related macular degeneration	1	8419420	0.0360857	8.40602e-06	genus..Clostridiuminnocuumgroup.id.14397
rs6890185	T	C	T	C	0.113424	0.0139	0.3321	5	71186626	0.0151	0.3564	Early age-related macular degeneration || id:ebi-a-GCST010723	Early age-related macular degeneration	5	71186626	0.0233137	1.12244e-06	genus..Clostridiuminnocuumgroup.id.14397
rs71564433	T	A	T	A	-0.126746	0.0201	0.1965	6	143718234	0.0188	0.2861	Early age-related macular degeneration || id:ebi-a-GCST010723	Early age-related macular degeneration	6	143718234	0.0274657	7.8001e-06	genus..Clostridiuminnocuumgroup.id.14397
rs77845139	A	G	A	G	-0.114993	0.0156	0.2586	15	59704208	0.0168	0.3544	Early age-related macular degeneration || id:ebi-a-GCST010723	Early age-related macular degeneration	15	59704208	0.0257186	8.40622e-06	genus..Clostridiuminnocuumgroup.id.14397
rs1007475	G	T	G	T	0.118065	-0.0298	0.3042	6	148403405	0.0152	0.0496295	Early age-related macular degeneration || id:ebi-a-GCST010723	Early age-related macular degeneration	6	148403405	0.0261271	7.92312e-06	genus.Butyrivibrio.id.1993
rs11761679	T	C	T	C	0.154775	0.0202	0.1653	7	150596929	0.0187	0.2809	Early age-related macular degeneration || id:ebi-a-GCST010723	Early age-related macular degeneration	7	150596929	0.0321539	2.20231e-06	genus.Butyrivibrio.id.1993
rs142855850	A	G	A	G	0.205013	0.0013	0.1022	10	22587900	0.0371	0.971	Early age-related macular degeneration || id:ebi-a-GCST010723	Early age-related macular degeneration	10	22587900	0.0457138	6.85543e-06	genus.Butyrivibrio.id.1993
rs16934069	T	C	T	C	-0.133784	0.011	0.1954	9	119693164	0.0187	0.5559	Early age-related macular degeneration || id:ebi-a-GCST010723	Early age-related macular degeneration	9	119693164	0.0299444	8.8591e-06	genus.Butyrivibrio.id.1993
rs16941336	C	T	C	T	0.127488	0.02	0.2718	17	20575697	0.0165	0.2276	Early age-related macular degeneration || id:ebi-a-GCST010723	Early age-related macular degeneration	17	20575697	0.0267936	1.53182e-06	genus.Butyrivibrio.id.1993
rs17163238	G	A	G	A	0.140987	-0.0321	0.1943	5	128976021	0.0179	0.0736292	Early age-related macular degeneration || id:ebi-a-GCST010723	Early age-related macular degeneration	5	128976021	0.0309117	5.51196e-06	genus.Butyrivibrio.id.1993
rs4537857	T	C	T	C	-0.12459	-0.0057	0.2936	13	27292666	0.0155	0.713099	Early age-related macular degeneration || id:ebi-a-GCST010723	Early age-related macular degeneration	13	27292666	0.0260992	1.80192e-06	genus.Butyrivibrio.id.1993
rs486484	A	G	A	G	-0.108349	-0.0117	0.4756	20	811507	0.0148	0.4293	Early age-related macular degeneration || id:ebi-a-GCST010723	Early age-related macular degeneration	20	811507	0.0240008	6.61084e-06	genus.Butyrivibrio.id.1993
rs4928024	A	G	A	G	-0.17471	-0.0178	0.0979	3	54288503	0.0252	0.480799	Early age-related macular degeneration || id:ebi-a-GCST010723	Early age-related macular degeneration	3	54288503	0.0389333	8.18641e-06	genus.Butyrivibrio.id.1993
rs72723662	C	T	C	T	0.224078	0.0601	0.0825	14	76065563	0.0307	0.0501499	Early age-related macular degeneration || id:ebi-a-GCST010723	Early age-related macular degeneration	14	76065563	0.0449336	7.86241e-07	genus.Butyrivibrio.id.1993
rs7412979	C	G	C	G	0.186779	-0.0542	0.1004	1	235580646	0.0239	0.0236799	Early age-related macular degeneration || id:ebi-a-GCST010723	Early age-related macular degeneration	1	235580646	0.0389112	1.70567e-06	genus.Butyrivibrio.id.1993
rs74622183	A	G	A	G	-0.201027	0.0528	0.0775	14	34150977	0.0274	0.0540804	Early age-related macular degeneration || id:ebi-a-GCST010723	Early age-related macular degeneration	14	34150977	0.0428204	2.45748e-06	genus.Butyrivibrio.id.1993
rs77356209	T	C	T	C	0.216874	0.0002	0.0581	18	10267733	0.0324	0.9949	Early age-related macular degeneration || id:ebi-a-GCST010723	Early age-related macular degeneration	18	10267733	0.0483299	6.6643e-06	genus.Butyrivibrio.id.1993
rs7752361	A	G	A	G	-0.11923	-0.0185	0.4592	6	111780705	0.014	0.1875	Early age-related macular degeneration || id:ebi-a-GCST010723	Early age-related macular degeneration	6	111780705	0.0239975	7.69113e-07	genus.Butyrivibrio.id.1993
rs7763512	G	A	G	A	0.119846	-0.0144	0.3946	6	21960091	0.0149	0.3326	Early age-related macular degeneration || id:ebi-a-GCST010723	Early age-related macular degeneration	6	21960091	0.0253367	3.10655e-06	genus.Butyrivibrio.id.1993
rs9349693	A	G	A	G	0.117973	0.0089	0.3046	6	53939724	0.0157	0.5696	Early age-related macular degeneration || id:ebi-a-GCST010723	Early age-related macular degeneration	6	53939724	0.0259861	5.54958e-06	genus.Butyrivibrio.id.1993
rs10084203	A	G	A	G	0.0549699	-0.0276	0.2511	2	191304149	0.0161	0.0860003	Early age-related macular degeneration || id:ebi-a-GCST010723	Early age-related macular degeneration	2	191304149	0.0123563	8.58646e-06	genus.Butyricicoccus.id.2055
rs12034718	A	G	A	G	0.0701199	0.0047	0.1445	1	67379595	0.0208	0.8211	Early age-related macular degeneration || id:ebi-a-GCST010723	Early age-related macular degeneration	1	67379595	0.0158213	9.57686e-06	genus.Butyricicoccus.id.2055
rs12585793	T	C	T	C	-0.262206	0.0039	0.0423	13	27018240	0.0361	0.9131	Early age-related macular degeneration || id:ebi-a-GCST010723	Early age-related macular degeneration	13	27018240	0.0564729	5.79191e-06	genus.Butyricicoccus.id.2055
rs2017189	G	T	G	T	-0.0506956	0.0075	0.4285	4	7460153	0.0148	0.6138	Early age-related macular degeneration || id:ebi-a-GCST010723	Early age-related macular degeneration	4	7460153	0.011024	3.87256e-06	genus.Butyricicoccus.id.2055
rs4962426	G	T	G	T	0.0614216	0.0246	0.2025	10	126908208	0.02	0.2174	Early age-related macular degeneration || id:ebi-a-GCST010723	Early age-related macular degeneration	10	126908208	0.0135979	7.3849e-06	genus.Butyricicoccus.id.2055
rs56221232	T	C	T	C	0.0828027	-0.0095	0.1133	2	153453410	0.0228	0.675499	Early age-related macular degeneration || id:ebi-a-GCST010723	Early age-related macular degeneration	2	153453410	0.0167401	7.6194e-07	genus.Butyricicoccus.id.2055
rs62478070	T	G	T	G	0.224039	-0.0938	0.0411	7	157688150	0.043	0.0290797	Early age-related macular degeneration || id:ebi-a-GCST010723	Early age-related macular degeneration	7	157688150	0.0494959	5.9377e-06	genus.Butyricicoccus.id.2055
rs7322368	T	C	T	C	0.0815733	-0.0141	0.0947	13	100213990	0.0241	0.5586	Early age-related macular degeneration || id:ebi-a-GCST010723	Early age-related macular degeneration	13	100213990	0.0183167	5.5178e-06	genus.Butyricicoccus.id.2055
rs75238760	T	A	T	A	0.0619423	-0.007	0.2022	18	22899113	0.0184	0.702999	Early age-related macular degeneration || id:ebi-a-GCST010723	Early age-related macular degeneration	18	22899113	0.0139942	6.797e-06	genus.Butyricicoccus.id.2055
rs10090365	A	G	A	G	-0.0834413	0.018	0.5438	8	138638199	0.014	0.1987	Early age-related macular degeneration || id:ebi-a-GCST010723	Early age-related macular degeneration	8	138638199	0.0180989	4.17309e-06	genus.CandidatusSoleaferrea.id.11350
rs10108780	A	G	A	G	-0.092834	0.0036	0.2927	8	123882833	0.0165	0.8266	Early age-related macular degeneration || id:ebi-a-GCST010723	Early age-related macular degeneration	8	123882833	0.0199807	3.64079e-06	genus.CandidatusSoleaferrea.id.11350
rs10809135	T	C	T	C	0.0834858	-0.0059	0.5082	9	10611282	0.0147	0.6862	Early age-related macular degeneration || id:ebi-a-GCST010723	Early age-related macular degeneration	9	10611282	0.0182426	5.47174e-06	genus.CandidatusSoleaferrea.id.11350
rs11153159	G	C	G	C	-0.12805	0.0507	0.1187	6	109376647	0.0222	0.0223198	Early age-related macular degeneration || id:ebi-a-GCST010723	Early age-related macular degeneration	6	109376647	0.0285446	4.41523e-06	genus.CandidatusSoleaferrea.id.11350
rs12500231	A	T	A	T	0.0813853	-0.0129	0.4313	4	52935445	0.0146	0.3739	Early age-related macular degeneration || id:ebi-a-GCST010723	Early age-related macular degeneration	4	52935445	0.0182696	7.67641e-06	genus.CandidatusSoleaferrea.id.11350
rs2193878	T	A	T	A	0.228255	-0.0012	0.0507	3	190349049	0.0333	0.9715	Early age-related macular degeneration || id:ebi-a-GCST010723	Early age-related macular degeneration	3	190349049	0.0509241	9.45546e-06	genus.CandidatusSoleaferrea.id.11350
rs36155147	C	T	C	T	0.104966	-0.0222	0.3527	7	352368	0.0312	0.4765	Early age-related macular degeneration || id:ebi-a-GCST010723	Early age-related macular degeneration	7	352368	0.0240995	5.41138e-06	genus.CandidatusSoleaferrea.id.11350
rs386526	C	G	C	G	0.0818459	0.0097	0.4709	10	82879688	0.0152	0.5221	Early age-related macular degeneration || id:ebi-a-GCST010723	Early age-related macular degeneration	10	82879688	0.0180086	8.33076e-06	genus.CandidatusSoleaferrea.id.11350
rs4294381	T	C	T	C	0.112197	-0.0281	0.191	1	224688107	0.0182	0.1219	Early age-related macular degeneration || id:ebi-a-GCST010723	Early age-related macular degeneration	1	224688107	0.023186	1.3685e-06	genus.CandidatusSoleaferrea.id.11350
rs4678258	T	C	T	C	0.0986136	0.0093	0.2418	3	137945192	0.0175	0.5935	Early age-related macular degeneration || id:ebi-a-GCST010723	Early age-related macular degeneration	3	137945192	0.0215646	5.53183e-06	genus.CandidatusSoleaferrea.id.11350
rs6489992	A	G	A	G	-0.0840437	0.0109	0.3684	12	115352769	0.0144	0.4478	Early age-related macular degeneration || id:ebi-a-GCST010723	Early age-related macular degeneration	12	115352769	0.0187031	7.88786e-06	genus.CandidatusSoleaferrea.id.11350
rs6494306	A	G	A	G	-0.0969304	0.0212	0.2166	15	62394540	0.0172	0.2167	Early age-related macular degeneration || id:ebi-a-GCST010723	Early age-related macular degeneration	15	62394540	0.0214221	5.80051e-06	genus.CandidatusSoleaferrea.id.11350
rs6881988	G	C	G	C	-0.0819131	-0.0002	0.4391	5	172758774	0.0206	0.992	Early age-related macular degeneration || id:ebi-a-GCST010723	Early age-related macular degeneration	5	172758774	0.018185	9.22889e-06	genus.CandidatusSoleaferrea.id.11350
rs7400877	T	C	T	C	-0.0951085	-0.0512	0.2278	14	76403542	0.017	0.00264198	Early age-related macular degeneration || id:ebi-a-GCST010723	Early age-related macular degeneration	14	76403542	0.0212799	9.29448e-06	genus.CandidatusSoleaferrea.id.11350
rs830149	C	G	C	G	0.184647	0.0334	0.0539	19	47991441	0.0323	0.3013	Early age-related macular degeneration || id:ebi-a-GCST010723	Early age-related macular degeneration	19	47991441	0.0397237	9.58382e-06	genus.CandidatusSoleaferrea.id.11350
rs9973954	A	G	A	G	0.0892075	0.007	0.296	2	19885907	0.0153	0.647301	Early age-related macular degeneration || id:ebi-a-GCST010723	Early age-related macular degeneration	2	19885907	0.0195401	5.94796e-06	genus.CandidatusSoleaferrea.id.11350
rs10093275	C	T	C	T	0.0534595	-0.0279	0.2727	8	69732887	0.0159	0.0801401	Early age-related macular degeneration || id:ebi-a-GCST010723	Early age-related macular degeneration	8	69732887	0.011677	5.35228e-06	family.Ruminococcaceae.id.2050
rs10166469	T	C	T	C	-0.053336	-0.0356	0.2544	2	29829167	0.0167	0.0328398	Early age-related macular degeneration || id:ebi-a-GCST010723	Early age-related macular degeneration	2	29829167	0.0120209	8.5216e-06	family.Ruminococcaceae.id.2050
rs1158100	A	G	A	G	-0.0490539	0.0243	0.369	8	4555684	0.0149	0.1024	Early age-related macular degeneration || id:ebi-a-GCST010723	Early age-related macular degeneration	8	4555684	0.0109865	8.60858e-06	family.Ruminococcaceae.id.2050
rs1612733	T	C	T	C	0.108708	0.0012	0.0536	1	107661606	0.0338	0.9708	Early age-related macular degeneration || id:ebi-a-GCST010723	Early age-related macular degeneration	1	107661606	0.0238006	4.22436e-06	family.Ruminococcaceae.id.2050
rs17376049	T	C	T	C	0.0848534	-0.0114	0.1056	1	61425267	0.0237	0.629901	Early age-related macular degeneration || id:ebi-a-GCST010723	Early age-related macular degeneration	1	61425267	0.0172114	7.29619e-07	family.Ruminococcaceae.id.2050
rs2113833	T	C	T	C	0.169146	-0.0446	0.0386	2	218216801	0.0378	0.2378	Early age-related macular degeneration || id:ebi-a-GCST010723	Early age-related macular degeneration	2	218216801	0.0355009	1.14466e-06	family.Ruminococcaceae.id.2050
rs2426816	T	A	T	A	-0.0480152	0.0133	0.4917	20	58278102	0.0142	0.3469	Early age-related macular degeneration || id:ebi-a-GCST010723	Early age-related macular degeneration	20	58278102	0.0106011	6.04464e-06	family.Ruminococcaceae.id.2050
rs3009418	C	A	C	A	0.0927607	0.0141	0.0761	1	147744468	0.0326	0.6658	Early age-related macular degeneration || id:ebi-a-GCST010723	Early age-related macular degeneration	1	147744468	0.0210123	8.69024e-06	family.Ruminococcaceae.id.2050
rs499272	G	C	G	C	0.0706431	-0.0231	0.1204	11	116485496	0.023	0.3156	Early age-related macular degeneration || id:ebi-a-GCST010723	Early age-related macular degeneration	11	116485496	0.016046	9.29359e-06	family.Ruminococcaceae.id.2050
rs55793120	T	C	T	C	0.13822	0.001	0.0547	12	47384118	0.0348	0.9765	Early age-related macular degeneration || id:ebi-a-GCST010723	Early age-related macular degeneration	12	47384118	0.0266152	1.44338e-07	family.Ruminococcaceae.id.2050
rs56199908	T	C	T	C	-0.199327	0.0316	0.0483	9	2801371	0.0376	0.4013	Early age-related macular degeneration || id:ebi-a-GCST010723	Early age-related macular degeneration	9	2801371	0.0410444	1.66414e-06	family.Ruminococcaceae.id.2050
rs76724913	T	G	T	G	0.0901053	0.0256	0.0706	1	24473669	0.0292	0.38	Early age-related macular degeneration || id:ebi-a-GCST010723	Early age-related macular degeneration	1	24473669	0.0203104	9.60494e-06	family.Ruminococcaceae.id.2050
rs10093861	G	A	G	A	-0.0568869	-0.0295	0.4902	8	121244406	0.0141	0.0366201	Early age-related macular degeneration || id:ebi-a-GCST010723	Early age-related macular degeneration	8	121244406	0.0121152	3.05624e-06	genus.LachnospiraceaeFCS020group.id.11314
rs113859143	G	C	G	C	-0.108906	0.0551	0.0729	5	109403564	0.0274	0.0444601	Early age-related macular degeneration || id:ebi-a-GCST010723	Early age-related macular degeneration	5	109403564	0.0242055	2.5545e-06	genus.LachnospiraceaeFCS020group.id.11314
rs12078956	C	G	C	G	0.106101	0.0104	0.0831	1	35328576	0.0304	0.731799	Early age-related macular degeneration || id:ebi-a-GCST010723	Early age-related macular degeneration	1	35328576	0.0222904	2.15431e-06	genus.LachnospiraceaeFCS020group.id.11314
rs1254846	G	A	G	A	0.105963	-0.0041	0.0759	10	44346094	0.0281	0.8851	Early age-related macular degeneration || id:ebi-a-GCST010723	Early age-related macular degeneration	10	44346094	0.0232501	5.59664e-06	genus.LachnospiraceaeFCS020group.id.11314
rs1363769	T	C	T	C	-0.200628	0.0125	0.0476	19	17865305	0.0332	0.7062	Early age-related macular degeneration || id:ebi-a-GCST010723	Early age-related macular degeneration	19	17865305	0.0449372	1.58163e-06	genus.LachnospiraceaeFCS020group.id.11314
rs2322265	C	T	C	T	-0.0666305	0.0074	0.2497	4	166588085	0.0166	0.653301	Early age-related macular degeneration || id:ebi-a-GCST010723	Early age-related macular degeneration	4	166588085	0.0141577	5.20809e-06	genus.LachnospiraceaeFCS020group.id.11314
rs2862811	T	C	T	C	0.0564927	0.0001	0.4423	3	165996415	0.0142	0.9951	Early age-related macular degeneration || id:ebi-a-GCST010723	Early age-related macular degeneration	3	165996415	0.0121736	3.91911e-06	genus.LachnospiraceaeFCS020group.id.11314
rs35035870	T	C	T	C	-0.190615	0.0071	0.042	11	3248876	0.038	0.8517	Early age-related macular degeneration || id:ebi-a-GCST010723	Early age-related macular degeneration	11	3248876	0.0414403	2.62028e-06	genus.LachnospiraceaeFCS020group.id.11314
rs369444	C	G	C	G	0.125481	0.0562	0.0594	16	23631307	0.0301	0.0615205	Early age-related macular degeneration || id:ebi-a-GCST010723	Early age-related macular degeneration	16	23631307	0.0259008	3.14826e-06	genus.LachnospiraceaeFCS020group.id.11314
rs3999074	G	T	G	T	-0.0550587	-0.0056	0.4218	10	65563647	0.0145	0.6982	Early age-related macular degeneration || id:ebi-a-GCST010723	Early age-related macular degeneration	10	65563647	0.0121847	6.55048e-06	genus.LachnospiraceaeFCS020group.id.11314
rs4452603	T	G	T	G	0.0604208	-0.0296	0.2674	6	71966268	0.017	0.0804304	Early age-related macular degeneration || id:ebi-a-GCST010723	Early age-related macular degeneration	6	71966268	0.0135965	8.9819e-06	genus.LachnospiraceaeFCS020group.id.11314
rs7249113	G	A	G	A	0.0679483	-0.0193	0.2937	19	2571232	0.016	0.2293	Early age-related macular degeneration || id:ebi-a-GCST010723	Early age-related macular degeneration	19	2571232	0.0133496	3.72097e-07	genus.LachnospiraceaeFCS020group.id.11314
rs72793667	A	G	A	G	-0.116881	-0.0174	0.0772	2	53946431	0.0288	0.5445	Early age-related macular degeneration || id:ebi-a-GCST010723	Early age-related macular degeneration	2	53946431	0.0246589	1.63421e-06	genus.LachnospiraceaeFCS020group.id.11314
rs9308097	A	G	A	G	0.055381	-0.0011	0.4119	4	165786478	0.0149	0.9417	Early age-related macular degeneration || id:ebi-a-GCST010723	Early age-related macular degeneration	4	165786478	0.0123659	7.4729e-06	genus.LachnospiraceaeFCS020group.id.11314
rs9788306	C	T	C	T	-0.062804	-0.0033	0.299	13	40419314	0.0152	0.8273	Early age-related macular degeneration || id:ebi-a-GCST010723	Early age-related macular degeneration	13	40419314	0.0130744	1.38618e-06	genus.LachnospiraceaeFCS020group.id.11314
rs9919338	G	C	G	C	-0.0553339	-0.0017	0.4613	1	118425334	0.0141	0.9039	Early age-related macular degeneration || id:ebi-a-GCST010723	Early age-related macular degeneration	1	118425334	0.0120621	4.90667e-06	genus.LachnospiraceaeFCS020group.id.11314
rs10093869	A	G	A	G	-0.0577795	-0.0122	0.3418	8	1266824	0.0155	0.4319	Early age-related macular degeneration || id:ebi-a-GCST010723	Early age-related macular degeneration	8	1266824	0.0125389	3.67441e-06	genus.Odoribacter.id.952
rs10423795	C	T	C	T	0.0550695	-0.0095	0.4078	19	49523088	0.016	0.5549	Early age-related macular degeneration || id:ebi-a-GCST010723	Early age-related macular degeneration	19	49523088	0.0121164	6.57936e-06	genus.Odoribacter.id.952
rs16918425	A	T	A	T	0.0999781	-0.0333	0.0767	11	6848360	0.0278	0.23	Early age-related macular degeneration || id:ebi-a-GCST010723	Early age-related macular degeneration	11	6848360	0.0223785	8.85048e-06	genus.Odoribacter.id.952
rs28417404	A	G	A	G	-0.0726896	0.003	0.1556	14	70944224	0.0204	0.8824	Early age-related macular degeneration || id:ebi-a-GCST010723	Early age-related macular degeneration	14	70944224	0.0161372	3.68032e-06	genus.Odoribacter.id.952
rs4793970	A	G	A	G	-0.0576329	0.0099	0.2893	17	46763962	0.0161	0.5382	Early age-related macular degeneration || id:ebi-a-GCST010723	Early age-related macular degeneration	17	46763962	0.0129154	6.02696e-06	genus.Odoribacter.id.952
rs503751	C	G	C	G	0.0618294	0.0166	0.4732	15	58063881	0.0144	0.2463	Early age-related macular degeneration || id:ebi-a-GCST010723	Early age-related macular degeneration	15	58063881	0.0118887	2.07625e-07	genus.Odoribacter.id.952
rs6856150	G	A	G	A	0.0881922	-0.0337	0.0989	4	11907559	0.0257	0.1901	Early age-related macular degeneration || id:ebi-a-GCST010723	Early age-related macular degeneration	4	11907559	0.0194146	6.0595e-06	genus.Odoribacter.id.952
rs74553962	T	G	T	G	0.121449	-0.0347	0.0584	8	69677480	0.0343	0.312	Early age-related macular degeneration || id:ebi-a-GCST010723	Early age-related macular degeneration	8	69677480	0.0264106	9.48684e-06	genus.Odoribacter.id.952
rs77779484	G	A	G	A	-0.133489	-0.0775	0.0559	12	67655943	0.032	0.0153699	Early age-related macular degeneration || id:ebi-a-GCST010723	Early age-related macular degeneration	12	67655943	0.0268526	6.56256e-07	genus.Odoribacter.id.952
rs10098492	T	C	T	C	0.132323	0.0432	0.0862	8	113109756	0.0248	0.0816996	Early age-related macular degeneration || id:ebi-a-GCST010723	Early age-related macular degeneration	8	113109756	0.0293688	6.40572e-06	genus.Enterorhabdus.id.820
rs11098863	T	A	T	A	-0.0966008	-0.0104	0.4943	4	127336602	0.0141	0.4621	Early age-related macular degeneration || id:ebi-a-GCST010723	Early age-related macular degeneration	4	127336602	0.0162677	3.05646e-09	genus.Enterorhabdus.id.820
rs114731706	T	G	T	G	0.182308	0.0065	0.0578	2	19611953	0.0325	0.8416	Early age-related macular degeneration || id:ebi-a-GCST010723	Early age-related macular degeneration	2	19611953	0.0382298	2.17342e-06	genus.Enterorhabdus.id.820
rs2051957	C	T	C	T	0.0843291	-0.0082	0.2517	7	89709883	0.0167	0.623499	Early age-related macular degeneration || id:ebi-a-GCST010723	Early age-related macular degeneration	7	89709883	0.0189864	8.89859e-06	genus.Enterorhabdus.id.820
rs3017103	A	G	A	G	0.0980897	0.0183	0.1888	11	62174193	0.0183	0.3186	Early age-related macular degeneration || id:ebi-a-GCST010723	Early age-related macular degeneration	11	62174193	0.0208995	2.94044e-06	genus.Enterorhabdus.id.820
rs73331712	T	C	T	C	0.26199	0.0147	0.0494	12	69515102	0.0339	0.663901	Early age-related macular degeneration || id:ebi-a-GCST010723	Early age-related macular degeneration	12	69515102	0.055123	4.84923e-06	genus.Enterorhabdus.id.820
rs77655283	G	A	G	A	0.132988	-0.0136	0.0704	2	236439879	0.0285	0.6331	Early age-related macular degeneration || id:ebi-a-GCST010723	Early age-related macular degeneration	2	236439879	0.0298306	5.88042e-06	genus.Enterorhabdus.id.820
rs7923280	A	T	A	T	0.0860019	-0.0134	0.3774	10	20280612	0.015	0.3694	Early age-related macular degeneration || id:ebi-a-GCST010723	Early age-related macular degeneration	10	20280612	0.0169148	5.23856e-07	genus.Enterorhabdus.id.820
rs9470637	A	T	A	T	-0.0755513	-0.0243	0.386	6	37567189	0.0146	0.0950408	Early age-related macular degeneration || id:ebi-a-GCST010723	Early age-related macular degeneration	6	37567189	0.0166263	5.69624e-06	genus.Enterorhabdus.id.820
rs1010560	C	A	C	A	0.0580232	0.0136	0.2945	1	30400301	0.0165	0.4072	Early age-related macular degeneration || id:ebi-a-GCST010723	Early age-related macular degeneration	1	30400301	0.0122722	1.95915e-06	genus.Coprococcus1.id.11301
rs12794898	G	T	G	T	0.0903299	0.0224	0.0787	11	124554061	0.0284	0.4297	Early age-related macular degeneration || id:ebi-a-GCST010723	Early age-related macular degeneration	11	124554061	0.0197212	4.91531e-06	genus.Coprococcus1.id.11301
rs12886051	G	C	G	C	-0.0521782	0.0088	0.3347	14	29898456	0.0151	0.5619	Early age-related macular degeneration || id:ebi-a-GCST010723	Early age-related macular degeneration	14	29898456	0.0118051	8.00779e-06	genus.Coprococcus1.id.11301
rs1519491	T	C	T	C	0.0499197	0.0228	0.4067	2	22079770	0.0151	0.1315	Early age-related macular degeneration || id:ebi-a-GCST010723	Early age-related macular degeneration	2	22079770	0.0113558	8.95283e-06	genus.Coprococcus1.id.11301
rs1576241	A	G	A	G	-0.0510343	0.0067	0.4657	6	72529277	0.0145	0.6407	Early age-related macular degeneration || id:ebi-a-GCST010723	Early age-related macular degeneration	6	72529277	0.0109535	3.32862e-06	genus.Coprococcus1.id.11301
rs1762123	C	T	C	T	-0.0891532	-0.0149	0.0632	6	150288095	0.0309	0.6307	Early age-related macular degeneration || id:ebi-a-GCST010723	Early age-related macular degeneration	6	150288094	0.0198554	8.01468e-06	genus.Coprococcus1.id.11301
rs2907920	A	G	A	G	0.0561173	-0.0039	0.2748	19	2600717	0.0177	0.8268	Early age-related macular degeneration || id:ebi-a-GCST010723	Early age-related macular degeneration	19	2600717	0.0126824	7.65327e-06	genus.Coprococcus1.id.11301
rs4277593	G	A	G	A	-0.0585649	0.0006	0.4984	20	4319420	0.014	0.9674	Early age-related macular degeneration || id:ebi-a-GCST010723	Early age-related macular degeneration	20	4319420	0.0109914	1.13969e-07	genus.Coprococcus1.id.11301
rs56405618	A	G	A	G	-0.08963	-0.0207	0.0966	4	174468316	0.0254	0.4154	Early age-related macular degeneration || id:ebi-a-GCST010723	Early age-related macular degeneration	4	174468316	0.0186508	1.57195e-06	genus.Coprococcus1.id.11301
rs73031725	T	C	T	C	0.167591	-0.0714	0.0429	11	134622282	0.037	0.0535303	Early age-related macular degeneration || id:ebi-a-GCST010723	Early age-related macular degeneration	11	134622282	0.0355224	1.97917e-06	genus.Coprococcus1.id.11301
rs73167075	T	C	T	C	0.0573137	0.0149	0.239	3	165693143	0.0166	0.3701	Early age-related macular degeneration || id:ebi-a-GCST010723	Early age-related macular degeneration	3	165693143	0.0127573	8.56864e-06	genus.Coprococcus1.id.11301
rs74101919	T	C	T	C	-0.0718989	0.0024	0.1775	1	95424321	0.0185	0.8964	Early age-related macular degeneration || id:ebi-a-GCST010723	Early age-related macular degeneration	1	95424321	0.0144651	1.03291e-06	genus.Coprococcus1.id.11301
rs7784490	C	G	C	G	-0.0518543	0.0174	0.3775	7	132556835	0.0146	0.232	Early age-related macular degeneration || id:ebi-a-GCST010723	Early age-related macular degeneration	7	132556835	0.0113136	4.55233e-06	genus.Coprococcus1.id.11301
rs946513	C	T	C	T	0.205899	0.0455	0.0531	10	15913820	0.0387	0.2403	Early age-related macular degeneration || id:ebi-a-GCST010723	Early age-related macular degeneration	10	15913820	0.0460018	8.61855e-06	genus.Coprococcus1.id.11301
rs10108398	G	A	G	A	0.0769142	0.0031	0.2787	8	59440824	0.0167	0.8503	Early age-related macular degeneration || id:ebi-a-GCST010723	Early age-related macular degeneration	8	59440824	0.0153953	1.09e-06	phylum.Tenericutes.id.3919
rs11890098	A	G	A	G	0.074438	-0.0238	0.2423	2	157532549	0.0162	0.1422	Early age-related macular degeneration || id:ebi-a-GCST010723	Early age-related macular degeneration	2	157532549	0.0153389	9.56571e-07	phylum.Tenericutes.id.3919
rs12566890	T	G	T	G	-0.101147	0.0214	0.0831	1	61850864	0.027	0.4274	Early age-related macular degeneration || id:ebi-a-GCST010723	Early age-related macular degeneration	1	61850864	0.0230978	3.65095e-06	phylum.Tenericutes.id.3919
rs17214486	C	A	C	A	0.06099	0.0114	0.3887	14	97159674	0.0146	0.4329	Early age-related macular degeneration || id:ebi-a-GCST010723	Early age-related macular degeneration	14	97159674	0.0135623	6.60866e-06	phylum.Tenericutes.id.3919
rs2464826	A	C	A	C	0.0944239	0.0106	0.1156	7	79490250	0.0229	0.6423	Early age-related macular degeneration || id:ebi-a-GCST010723	Early age-related macular degeneration	7	79490250	0.0211806	8.39505e-06	phylum.Tenericutes.id.3919
rs28537087	G	A	G	A	0.0820873	-0.0249	0.1405	15	95309676	0.0214	0.244	Early age-related macular degeneration || id:ebi-a-GCST010723	Early age-related macular degeneration	15	95309676	0.0188312	8.07399e-06	phylum.Tenericutes.id.3919
rs3768491	A	G	A	G	-0.0681052	0.0179	0.2823	1	109965986	0.0157	0.2561	Early age-related macular degeneration || id:ebi-a-GCST010723	Early age-related macular degeneration	1	109965986	0.0149061	4.23352e-06	phylum.Tenericutes.id.3919
rs4885016	T	C	T	C	-0.0819606	0.0103	0.1535	13	73170489	0.0196	0.5993	Early age-related macular degeneration || id:ebi-a-GCST010723	Early age-related macular degeneration	13	73170489	0.0181628	7.26986e-06	phylum.Tenericutes.id.3919
rs6043847	T	C	T	C	-0.114937	-0.0207	0.0704	20	16259524	0.0275	0.4517	Early age-related macular degeneration || id:ebi-a-GCST010723	Early age-related macular degeneration	20	16259524	0.0248606	4.55476e-06	phylum.Tenericutes.id.3919
rs72901605	T	C	T	C	-0.0841852	-0.0176	0.1867	11	47103877	0.0189	0.353	Early age-related macular degeneration || id:ebi-a-GCST010723	Early age-related macular degeneration	11	47103877	0.0178119	3.2579e-06	phylum.Tenericutes.id.3919
rs74603314	T	C	T	C	0.221639	-0.0663	0.046	14	46519718	0.0374	0.0766196	Early age-related macular degeneration || id:ebi-a-GCST010723	Early age-related macular degeneration	14	46519718	0.0462918	1.55689e-06	phylum.Tenericutes.id.3919
rs78169027	A	G	A	G	-0.108283	0.0104	0.1001	11	108439087	0.0246	0.6709	Early age-related macular degeneration || id:ebi-a-GCST010723	Early age-related macular degeneration	11	108439087	0.0237289	5.8761e-06	phylum.Tenericutes.id.3919
rs10108398	G	A	G	A	0.0769142	0.0031	0.2787	8	59440824	0.0167	0.8503	Early age-related macular degeneration || id:ebi-a-GCST010723	Early age-related macular degeneration	8	59440824	0.0153953	1.09e-06	class.Mollicutes.id.3920
rs11890098	A	G	A	G	0.074438	-0.0238	0.2423	2	157532549	0.0162	0.1422	Early age-related macular degeneration || id:ebi-a-GCST010723	Early age-related macular degeneration	2	157532549	0.0153389	9.56571e-07	class.Mollicutes.id.3920
rs12566890	T	G	T	G	-0.101147	0.0214	0.0831	1	61850864	0.027	0.4274	Early age-related macular degeneration || id:ebi-a-GCST010723	Early age-related macular degeneration	1	61850864	0.0230978	3.65095e-06	class.Mollicutes.id.3920
rs17214486	C	A	C	A	0.06099	0.0114	0.3887	14	97159674	0.0146	0.4329	Early age-related macular degeneration || id:ebi-a-GCST010723	Early age-related macular degeneration	14	97159674	0.0135623	6.60866e-06	class.Mollicutes.id.3920
rs2464826	A	C	A	C	0.0944239	0.0106	0.1156	7	79490250	0.0229	0.6423	Early age-related macular degeneration || id:ebi-a-GCST010723	Early age-related macular degeneration	7	79490250	0.0211806	8.39505e-06	class.Mollicutes.id.3920
rs28537087	G	A	G	A	0.0820873	-0.0249	0.1405	15	95309676	0.0214	0.244	Early age-related macular degeneration || id:ebi-a-GCST010723	Early age-related macular degeneration	15	95309676	0.0188312	8.07399e-06	class.Mollicutes.id.3920
rs3768491	A	G	A	G	-0.0681052	0.0179	0.2823	1	109965986	0.0157	0.2561	Early age-related macular degeneration || id:ebi-a-GCST010723	Early age-related macular degeneration	1	109965986	0.0149061	4.23352e-06	class.Mollicutes.id.3920
rs4885016	T	C	T	C	-0.0819606	0.0103	0.1535	13	73170489	0.0196	0.5993	Early age-related macular degeneration || id:ebi-a-GCST010723	Early age-related macular degeneration	13	73170489	0.0181628	7.26986e-06	class.Mollicutes.id.3920
rs6043847	T	C	T	C	-0.114937	-0.0207	0.0704	20	16259524	0.0275	0.4517	Early age-related macular degeneration || id:ebi-a-GCST010723	Early age-related macular degeneration	20	16259524	0.0248606	4.55476e-06	class.Mollicutes.id.3920
rs72901605	T	C	T	C	-0.0841852	-0.0176	0.1867	11	47103877	0.0189	0.353	Early age-related macular degeneration || id:ebi-a-GCST010723	Early age-related macular degeneration	11	47103877	0.0178119	3.2579e-06	class.Mollicutes.id.3920
rs74603314	T	C	T	C	0.221639	-0.0663	0.046	14	46519718	0.0374	0.0766196	Early age-related macular degeneration || id:ebi-a-GCST010723	Early age-related macular degeneration	14	46519718	0.0462918	1.55689e-06	class.Mollicutes.id.3920
rs78169027	A	G	A	G	-0.108283	0.0104	0.1001	11	108439087	0.0246	0.6709	Early age-related macular degeneration || id:ebi-a-GCST010723	Early age-related macular degeneration	11	108439087	0.0237289	5.8761e-06	class.Mollicutes.id.3920
rs10119172	C	G	C	G	-0.0737324	0.0389	0.164	9	2233969	0.0194	0.0452699	Early age-related macular degeneration || id:ebi-a-GCST010723	Early age-related macular degeneration	9	2233969	0.014259	1.32426e-07	family.Porphyromonadaceae.id.943
rs10762312	G	A	G	A	-0.052368	-0.0062	0.2587	10	71571863	0.016	0.6997	Early age-related macular degeneration || id:ebi-a-GCST010723	Early age-related macular degeneration	10	71571863	0.0118814	8.70354e-06	family.Porphyromonadaceae.id.943
rs10858364	G	T	G	T	0.055316	-0.0286	0.2597	9	138076081	0.0269	0.2885	Early age-related macular degeneration || id:ebi-a-GCST010723	Early age-related macular degeneration	9	138076081	0.012085	4.31063e-06	family.Porphyromonadaceae.id.943
rs17065783	A	G	A	G	-0.059133	0.0054	0.242	3	62035586	0.0169	0.749601	Early age-related macular degeneration || id:ebi-a-GCST010723	Early age-related macular degeneration	3	62035586	0.0122235	1.79351e-06	family.Porphyromonadaceae.id.943
rs1980561	A	G	A	G	-0.0485289	0.0011	0.3714	14	63386516	0.0143	0.9381	Early age-related macular degeneration || id:ebi-a-GCST010723	Early age-related macular degeneration	14	63386516	0.0109284	8.94542e-06	family.Porphyromonadaceae.id.943
rs3111851	C	G	C	G	0.0581896	0.0208	0.2426	3	189854046	0.0166	0.2098	Early age-related macular degeneration || id:ebi-a-GCST010723	Early age-related macular degeneration	3	189854046	0.0121147	2.19497e-06	family.Porphyromonadaceae.id.943
rs35233670	T	C	T	C	-0.0473576	0.0027	0.4446	17	63750903	0.0144	0.8529	Early age-related macular degeneration || id:ebi-a-GCST010723	Early age-related macular degeneration	17	63750903	0.010602	7.90987e-06	family.Porphyromonadaceae.id.943
rs35961441	A	C	A	C	0.0915257	-0.0125	0.0817	1	240929774	0.0265	0.6385	Early age-related macular degeneration || id:ebi-a-GCST010723	Early age-related macular degeneration	1	240929774	0.0207306	8.37393e-06	family.Porphyromonadaceae.id.943
rs6953849	A	G	A	G	0.0718149	0.0148	0.148	7	69251692	0.0201	0.4607	Early age-related macular degeneration || id:ebi-a-GCST010723	Early age-related macular degeneration	7	69251692	0.0150724	2.4448e-06	family.Porphyromonadaceae.id.943
rs7330827	T	C	T	C	-0.103842	0.0611	0.0659	13	23531802	0.0314	0.0519505	Early age-related macular degeneration || id:ebi-a-GCST010723	Early age-related macular degeneration	13	23531802	0.0237355	8.04891e-06	family.Porphyromonadaceae.id.943
rs864093	A	C	A	C	-0.0527939	-0.0236	0.2756	4	149825977	0.0158	0.1361	Early age-related macular degeneration || id:ebi-a-GCST010723	Early age-related macular degeneration	4	149825977	0.0117499	9.598e-06	family.Porphyromonadaceae.id.943
rs10123122	G	C	G	C	0.12759	-0.0024	0.0595	9	3477030	0.0307	0.938	Early age-related macular degeneration || id:ebi-a-GCST010723	Early age-related macular degeneration	9	3477030	0.028741	4.60657e-06	genus.unknowngenus.id.2001
rs111373036	A	G	A	G	-0.0858259	-0.0126	0.2007	1	204056176	0.0185	0.4971	Early age-related macular degeneration || id:ebi-a-GCST010723	Early age-related macular degeneration	1	204056176	0.0179766	1.70306e-06	genus.unknowngenus.id.2001
rs11140959	A	G	A	G	0.190401	0.0004	0.0426	9	88020057	0.0357	0.9911	Early age-related macular degeneration || id:ebi-a-GCST010723	Early age-related macular degeneration	9	88020057	0.0432674	6.20124e-06	genus.unknowngenus.id.2001
rs12696594	A	G	A	G	-0.0636249	0.0035	0.5062	3	189357616	0.0141	0.8043	Early age-related macular degeneration || id:ebi-a-GCST010723	Early age-related macular degeneration	3	189357616	0.0140502	6.10947e-06	genus.unknowngenus.id.2001
rs2136103	T	C	T	C	0.0754533	-0.0058	0.3156	8	118729182	0.0152	0.702901	Early age-related macular degeneration || id:ebi-a-GCST010723	Early age-related macular degeneration	8	118729182	0.0154038	6.72529e-07	genus.unknowngenus.id.2001
rs2599390	G	A	G	A	0.094049	0.017	0.1747	8	70926204	0.019	0.3706	Early age-related macular degeneration || id:ebi-a-GCST010723	Early age-related macular degeneration	8	70926204	0.0198355	3.03424e-06	genus.unknowngenus.id.2001
rs55736413	C	T	C	T	0.158132	0.0168	0.0507	6	129231261	0.0343	0.624701	Early age-related macular degeneration || id:ebi-a-GCST010723	Early age-related macular degeneration	6	129231261	0.0357614	8.4481e-06	genus.unknowngenus.id.2001
rs58850151	T	C	T	C	-0.0808936	-0.0177	0.1736	18	39835030	0.0191	0.3534	Early age-related macular degeneration || id:ebi-a-GCST010723	Early age-related macular degeneration	18	39835030	0.018154	7.48337e-06	genus.unknowngenus.id.2001
rs6516833	A	G	A	G	0.134075	0.0205	0.0598	21	29651882	0.031	0.507	Early age-related macular degeneration || id:ebi-a-GCST010723	Early age-related macular degeneration	21	29651882	0.0277636	2.33597e-06	genus.unknowngenus.id.2001
rs7334707	T	G	T	G	0.118994	-0.0022	0.0691	13	39470153	0.0286	0.9394	Early age-related macular degeneration || id:ebi-a-GCST010723	Early age-related macular degeneration	13	39470153	0.0266494	6.25037e-06	genus.unknowngenus.id.2001
rs79929882	A	G	A	G	-0.104457	-0.0184	0.1372	10	130677483	0.0294	0.5309	Early age-related macular degeneration || id:ebi-a-GCST010723	Early age-related macular degeneration	10	130677483	0.0232394	5.91837e-06	genus.unknowngenus.id.2001
rs10131724	A	C	A	C	-0.199832	-0.0193	0.0488	14	52219066	0.0355	0.5875	Early age-related macular degeneration || id:ebi-a-GCST010723	Early age-related macular degeneration	14	52219066	0.0414577	2.38663e-06	genus..Eubacteriumruminantiumgroup.id.11340
rs10923018	G	A	G	A	0.0726438	0.0025	0.459	1	88523399	0.0144	0.8625	Early age-related macular degeneration || id:ebi-a-GCST010723	Early age-related macular degeneration	1	88523399	0.0160924	6.79541e-06	genus..Eubacteriumruminantiumgroup.id.11340
rs112375806	T	A	T	A	0.143141	0.0052	0.0958	22	48749548	0.0369	0.8886	Early age-related macular degeneration || id:ebi-a-GCST010723	Early age-related macular degeneration	22	48749548	0.0293757	5.82166e-06	genus..Eubacteriumruminantiumgroup.id.11340
rs11637981	G	T	G	T	-0.073258	0.0166	0.4688	15	61289622	0.0145	0.2544	Early age-related macular degeneration || id:ebi-a-GCST010723	Early age-related macular degeneration	15	61289622	0.0160888	5.43671e-06	genus..Eubacteriumruminantiumgroup.id.11340
rs13025464	T	C	T	C	-0.0737077	0.0023	0.3832	2	201610645	0.0145	0.8727	Early age-related macular degeneration || id:ebi-a-GCST010723	Early age-related macular degeneration	2	201610645	0.0163786	6.96842e-06	genus..Eubacteriumruminantiumgroup.id.11340
rs139749	C	T	C	T	-0.0845439	-0.0071	0.3435	22	25303055	0.0159	0.6557	Early age-related macular degeneration || id:ebi-a-GCST010723	Early age-related macular degeneration	22	25303055	0.0171791	8.58845e-07	genus..Eubacteriumruminantiumgroup.id.11340
rs16891896	G	A	G	A	-0.174787	0.0018	0.0472	5	33897589	0.0347	0.9592	Early age-related macular degeneration || id:ebi-a-GCST010723	Early age-related macular degeneration	5	33897589	0.0390573	2.3812e-06	genus..Eubacteriumruminantiumgroup.id.11340
rs17519472	C	T	C	T	0.107804	0.0215	0.1393	12	30360954	0.0213	0.3126	Early age-related macular degeneration || id:ebi-a-GCST010723	Early age-related macular degeneration	12	30360954	0.0233984	4.70356e-06	genus..Eubacteriumruminantiumgroup.id.11340
rs209813	G	A	G	A	-0.103488	0.0174	0.1348	6	11953633	0.0209	0.4035	Early age-related macular degeneration || id:ebi-a-GCST010723	Early age-related macular degeneration	6	11953633	0.0236391	9.23146e-06	genus..Eubacteriumruminantiumgroup.id.11340
rs2116427	A	G	A	G	0.0911461	-0.0131	0.2481	5	121182996	0.0163	0.4239	Early age-related macular degeneration || id:ebi-a-GCST010723	Early age-related macular degeneration	5	121182996	0.0182353	4.67364e-07	genus..Eubacteriumruminantiumgroup.id.11340
rs2229917	A	G	A	G	0.153538	-0.0047	0.0625	9	130980937	0.0296	0.8746	Early age-related macular degeneration || id:ebi-a-GCST010723	Early age-related macular degeneration	9	130980937	0.0323922	2.15894e-06	genus..Eubacteriumruminantiumgroup.id.11340
rs2418654	C	T	C	T	-0.0748879	0.0143	0.483	2	71247578	0.0163	0.379	Early age-related macular degeneration || id:ebi-a-GCST010723	Early age-related macular degeneration	2	71247578	0.0165852	6.17247e-06	genus..Eubacteriumruminantiumgroup.id.11340
rs2817174	C	T	C	T	-0.0734306	0.0292	0.407	1	3044181	0.0153	0.0558998	Early age-related macular degeneration || id:ebi-a-GCST010723	Early age-related macular degeneration	1	3044181	0.0163687	7.8696e-06	genus..Eubacteriumruminantiumgroup.id.11340
rs57340348	T	C	T	C	-0.0979429	0.0106	0.1862	6	130030114	0.019	0.576301	Early age-related macular degeneration || id:ebi-a-GCST010723	Early age-related macular degeneration	6	130030114	0.0212166	4.93278e-06	genus..Eubacteriumruminantiumgroup.id.11340
rs606117	A	G	A	G	0.0833243	0.0042	0.3081	9	2539358	0.0157	0.7905	Early age-related macular degeneration || id:ebi-a-GCST010723	Early age-related macular degeneration	9	2539358	0.018056	4.81639e-06	genus..Eubacteriumruminantiumgroup.id.11340
rs6676699	G	T	G	T	-0.0888124	-0.0296	0.2058	1	197978281	0.0174	0.0898401	Early age-related macular degeneration || id:ebi-a-GCST010723	Early age-related macular degeneration	1	197978281	0.0196447	6.37979e-06	genus..Eubacteriumruminantiumgroup.id.11340
rs7000472	A	G	A	G	-0.0762282	0.0072	0.3917	8	138626268	0.0143	0.6158	Early age-related macular degeneration || id:ebi-a-GCST010723	Early age-related macular degeneration	8	138626268	0.016523	4.06848e-06	genus..Eubacteriumruminantiumgroup.id.11340
rs72836424	C	T	C	T	-0.139825	0.0352	0.0817	10	129037453	0.0266	0.1859	Early age-related macular degeneration || id:ebi-a-GCST010723	Early age-related macular degeneration	10	129037453	0.030069	2.62125e-06	genus..Eubacteriumruminantiumgroup.id.11340
rs73139629	A	C	A	C	-0.115098	-0.0221	0.1246	12	63306003	0.0228	0.3327	Early age-related macular degeneration || id:ebi-a-GCST010723	Early age-related macular degeneration	12	63306003	0.0247909	5.36199e-06	genus..Eubacteriumruminantiumgroup.id.11340
rs10131942	C	G	C	G	0.0701212	0.0243	0.1573	14	78643095	0.0198	0.2203	Early age-related macular degeneration || id:ebi-a-GCST010723	Early age-related macular degeneration	14	78643095	0.0158326	8.60821e-06	family.Prevotellaceae.id.960
rs12057990	C	T	C	T	0.0589878	-0.0218	0.2586	1	99470269	0.0164	0.1836	Early age-related macular degeneration || id:ebi-a-GCST010723	Early age-related macular degeneration	1	99470269	0.0132268	8.9748e-06	family.Prevotellaceae.id.960
rs12118202	T	C	T	C	-0.0751986	-0.0248	0.2031	1	210681370	0.0174	0.1542	Early age-related macular degeneration || id:ebi-a-GCST010723	Early age-related macular degeneration	1	210681370	0.0147265	5.54234e-07	family.Prevotellaceae.id.960
rs13069367	A	C	A	C	-0.0539768	-0.0075	0.3553	3	71801830	0.0148	0.609399	Early age-related macular degeneration || id:ebi-a-GCST010723	Early age-related macular degeneration	3	71801830	0.0119687	7.39489e-06	family.Prevotellaceae.id.960
rs148376875	T	G	T	G	0.084515	-0.0074	0.1202	3	170126707	0.0243	0.7604	Early age-related macular degeneration || id:ebi-a-GCST010723	Early age-related macular degeneration	3	170126707	0.0179163	2.08029e-06	family.Prevotellaceae.id.960
rs2206482	T	G	T	G	-0.0569105	0.0021	0.4414	20	9771109	0.0143	0.8839	Early age-related macular degeneration || id:ebi-a-GCST010723	Early age-related macular degeneration	20	9771109	0.0117486	1.30377e-06	family.Prevotellaceae.id.960
rs2278540	G	A	G	A	0.0554249	0.0241	0.3272	3	32408916	0.0155	0.1213	Early age-related macular degeneration || id:ebi-a-GCST010723	Early age-related macular degeneration	3	32408916	0.0123265	8.43592e-06	family.Prevotellaceae.id.960
rs34071565	T	A	T	A	-0.1567	-0.0133	0.0454	11	119712522	0.0371	0.7204	Early age-related macular degeneration || id:ebi-a-GCST010723	Early age-related macular degeneration	11	119712522	0.0347882	5.60147e-06	family.Prevotellaceae.id.960
rs34660375	A	G	A	G	-0.0805894	0.0376	0.1586	5	180283881	0.0311	0.2271	Early age-related macular degeneration || id:ebi-a-GCST010723	Early age-related macular degeneration	5	180283881	0.0178291	7.40327e-06	family.Prevotellaceae.id.960
rs3758087	T	C	T	C	0.0564199	-0.0093	0.3215	8	23714609	0.0156	0.5521	Early age-related macular degeneration || id:ebi-a-GCST010723	Early age-related macular degeneration	8	23714609	0.0124655	8.60581e-06	family.Prevotellaceae.id.960
rs3860225	A	G	A	G	0.083936	0.0195	0.1375	1	111161677	0.0204	0.3409	Early age-related macular degeneration || id:ebi-a-GCST010723	Early age-related macular degeneration	1	111161677	0.0167936	5.49682e-07	family.Prevotellaceae.id.960
rs4493272	T	C	T	C	-0.0604992	0.0015	0.4133	2	118910912	0.0146	0.9197	Early age-related macular degeneration || id:ebi-a-GCST010723	Early age-related macular degeneration	2	118910912	0.0118027	3.02312e-07	family.Prevotellaceae.id.960
rs4685827	T	C	T	C	-0.0679529	0.0227	0.2051	3	4864877	0.0179	0.2056	Early age-related macular degeneration || id:ebi-a-GCST010723	Early age-related macular degeneration	3	4864877	0.0145407	2.77192e-06	family.Prevotellaceae.id.960
rs7252711	A	G	A	G	-0.0740876	0.0103	0.135	19	17460999	0.0208	0.6194	Early age-related macular degeneration || id:ebi-a-GCST010723	Early age-related macular degeneration	19	17460999	0.0161926	5.56586e-06	family.Prevotellaceae.id.960
rs7975087	C	A	C	A	-0.0601448	-0.0024	0.2445	12	21404832	0.0163	0.8808	Early age-related macular degeneration || id:ebi-a-GCST010723	Early age-related macular degeneration	12	21404832	0.0135454	7.59459e-06	family.Prevotellaceae.id.960
rs912860	G	A	G	A	-0.229046	0.0262	0.0268	14	33706908	0.048	0.5846	Early age-related macular degeneration || id:ebi-a-GCST010723	Early age-related macular degeneration	14	33706908	0.0483124	9.2992e-07	family.Prevotellaceae.id.960
rs9586501	G	A	G	A	0.0592681	-0.0053	0.3141	13	105075823	0.0154	0.729001	Early age-related macular degeneration || id:ebi-a-GCST010723	Early age-related macular degeneration	13	105075823	0.0127329	2.58988e-06	family.Prevotellaceae.id.960
rs9958960	G	A	G	A	-0.0914807	0.0321	0.1425	18	63018983	0.0202	0.112	Early age-related macular degeneration || id:ebi-a-GCST010723	Early age-related macular degeneration	18	63018983	0.0173611	1.06324e-07	family.Prevotellaceae.id.960
rs10138457	T	C	T	C	-0.113054	-0.0138	0.064	14	102458052	0.0285	0.627899	Early age-related macular degeneration || id:ebi-a-GCST010723	Early age-related macular degeneration	14	102458052	0.0261933	7.88122e-06	genus.Dialister.id.2183
rs10938938	G	A	G	A	-0.0773514	-0.0204	0.1839	4	23294359	0.0188	0.2776	Early age-related macular degeneration || id:ebi-a-GCST010723	Early age-related macular degeneration	4	23294359	0.0170915	7.37063e-06	genus.Dialister.id.2183
rs11071887	T	C	T	C	0.0662403	-0.0229	0.2615	15	32955095	0.0185	0.2146	Early age-related macular degeneration || id:ebi-a-GCST010723	Early age-related macular degeneration	15	32955095	0.0146315	5.91407e-06	genus.Dialister.id.2183
rs11166701	G	A	G	A	-0.0655301	0.0016	0.5136	8	138295725	0.0142	0.91	Early age-related macular degeneration || id:ebi-a-GCST010723	Early age-related macular degeneration	8	138295725	0.013186	5.50746e-07	genus.Dialister.id.2183
rs2314294	T	C	T	C	0.0865932	-0.0087	0.1324	16	9336862	0.0227	0.6997	Early age-related macular degeneration || id:ebi-a-GCST010723	Early age-related macular degeneration	16	9336862	0.0193719	8.07899e-06	genus.Dialister.id.2183
rs2435610	A	C	A	C	0.0647131	0.0073	0.2783	7	150890034	0.0169	0.665301	Early age-related macular degeneration || id:ebi-a-GCST010723	Early age-related macular degeneration	7	150890034	0.0143314	5.93269e-06	genus.Dialister.id.2183
rs4747450	C	A	C	A	0.0668509	0.0196	0.2649	10	23199653	0.016	0.2213	Early age-related macular degeneration || id:ebi-a-GCST010723	Early age-related macular degeneration	10	23199653	0.0147685	5.83729e-06	genus.Dialister.id.2183
rs4753063	G	A	G	A	-0.0596297	0.0152	0.4424	11	92267129	0.0143	0.2856	Early age-related macular degeneration || id:ebi-a-GCST010723	Early age-related macular degeneration	11	92267129	0.0130052	4.85684e-06	genus.Dialister.id.2183
rs517089	T	A	T	A	0.076227	0.0082	0.1729	11	10967286	0.0186	0.6585	Early age-related macular degeneration || id:ebi-a-GCST010723	Early age-related macular degeneration	11	10967286	0.0170411	5.13634e-06	genus.Dialister.id.2183
rs75416973	A	G	A	G	0.0727223	-0.0157	0.204	1	172809633	0.0179	0.3808	Early age-related macular degeneration || id:ebi-a-GCST010723	Early age-related macular degeneration	1	172809633	0.016451	9.46091e-06	genus.Dialister.id.2183
rs764177	C	A	C	A	-0.0601454	0.0059	0.3337	3	45809449	0.0169	0.726501	Early age-related macular degeneration || id:ebi-a-GCST010723	Early age-related macular degeneration	3	45809449	0.0135366	9.60772e-06	genus.Dialister.id.2183
rs76680460	G	A	G	A	-0.161296	-0.0213	0.0504	9	25447080	0.035	0.5431	Early age-related macular degeneration || id:ebi-a-GCST010723	Early age-related macular degeneration	9	25447080	0.0364332	8.19213e-06	genus.Dialister.id.2183
rs10140184	A	C	A	C	0.0576795	0.0078	0.4189	14	73181783	0.0177	0.6614	Early age-related macular degeneration || id:ebi-a-GCST010723	Early age-related macular degeneration	14	73181783	0.012599	4.95862e-06	genus..Eubacteriumxylanophilumgroup.id.14375
rs10917203	A	C	A	C	0.0612633	0.02	0.322	1	22627266	0.0161	0.2144	Early age-related macular degeneration || id:ebi-a-GCST010723	Early age-related macular degeneration	1	22627266	0.0130917	3.15155e-06	genus..Eubacteriumxylanophilumgroup.id.14375
rs112176119	C	T	C	T	-0.113455	0.0732	0.0658	16	73696771	0.0349	0.0357503	Early age-related macular degeneration || id:ebi-a-GCST010723	Early age-related macular degeneration	16	73696771	0.0245762	3.32766e-06	genus..Eubacteriumxylanophilumgroup.id.14375
rs12980122	C	G	C	G	-0.108274	-0.0296	0.0731	19	8255478	0.0328	0.3673	Early age-related macular degeneration || id:ebi-a-GCST010723	Early age-related macular degeneration	19	8255478	0.0238257	5.01935e-06	genus..Eubacteriumxylanophilumgroup.id.14375
rs13239072	G	A	G	A	0.0687427	-0.0034	0.2461	7	43566344	0.0168	0.8416	Early age-related macular degeneration || id:ebi-a-GCST010723	Early age-related macular degeneration	7	43566344	0.0142728	1.81783e-06	genus..Eubacteriumxylanophilumgroup.id.14375
rs17830032	G	A	G	A	-0.160597	-0.0371	0.0514	20	57995506	0.036	0.3026	Early age-related macular degeneration || id:ebi-a-GCST010723	Early age-related macular degeneration	20	57995506	0.0310515	2.38893e-07	genus..Eubacteriumxylanophilumgroup.id.14375
rs1999224	G	T	G	T	-0.0949051	-0.0182	0.0937	9	130498120	0.0245	0.4563	Early age-related macular degeneration || id:ebi-a-GCST010723	Early age-related macular degeneration	9	130498120	0.0203503	3.75492e-06	genus..Eubacteriumxylanophilumgroup.id.14375
rs2012708	A	G	A	G	0.0573202	-0.0136	0.369	16	84790559	0.0153	0.3714	Early age-related macular degeneration || id:ebi-a-GCST010723	Early age-related macular degeneration	16	84790559	0.0126905	6.5254e-06	genus..Eubacteriumxylanophilumgroup.id.14375
rs2213117	T	G	T	G	0.0877797	0.0127	0.1399	11	131009660	0.023	0.5813	Early age-related macular degeneration || id:ebi-a-GCST010723	Early age-related macular degeneration	11	131009660	0.0189012	4.21329e-06	genus..Eubacteriumxylanophilumgroup.id.14375
rs4654122	C	G	C	G	0.0553508	0.0037	0.4371	1	246780557	0.0142	0.7949	Early age-related macular degeneration || id:ebi-a-GCST010723	Early age-related macular degeneration	1	246780557	0.0123588	7.19609e-06	genus..Eubacteriumxylanophilumgroup.id.14375
rs75586835	A	G	A	G	-0.114498	0.009	0.0655	4	87891938	0.0294	0.758901	Early age-related macular degeneration || id:ebi-a-GCST010723	Early age-related macular degeneration	4	87891938	0.0263455	9.38708e-06	genus..Eubacteriumxylanophilumgroup.id.14375
rs79582700	C	G	C	G	-0.0951677	0.0214	0.1057	17	66689958	0.0237	0.3671	Early age-related macular degeneration || id:ebi-a-GCST010723	Early age-related macular degeneration	17	66689958	0.0199969	2.40981e-06	genus..Eubacteriumxylanophilumgroup.id.14375
rs10147907	T	G	T	G	0.172263	-0.0212	0.0839	14	89484373	0.0347	0.5404	Early age-related macular degeneration || id:ebi-a-GCST010723	Early age-related macular degeneration	14	89484373	0.039601	8.27246e-06	genus..Eubacteriumfissicatenagroup.id.14373
rs11818408	G	A	G	A	0.10585	-0.0109	0.4624	10	96758467	0.0148	0.463	Early age-related macular degeneration || id:ebi-a-GCST010723	Early age-related macular degeneration	10	96758467	0.0237114	8.20015e-06	genus..Eubacteriumfissicatenagroup.id.14373
rs11876297	T	C	T	C	0.131469	0.0112	0.2386	18	45753272	0.0196	0.5658	Early age-related macular degeneration || id:ebi-a-GCST010723	Early age-related macular degeneration	18	45753272	0.0281712	2.66556e-06	genus..Eubacteriumfissicatenagroup.id.14373
rs151257695	A	G	A	G	0.20951	-0.0275	0.0693	7	73043561	0.0299	0.357	Early age-related macular degeneration || id:ebi-a-GCST010723	Early age-related macular degeneration	7	73043561	0.0454847	3.09681e-06	genus..Eubacteriumfissicatenagroup.id.14373
rs1768152	T	C	T	C	0.139489	-0.0002	0.1513	3	39604954	0.0215	0.992	Early age-related macular degeneration || id:ebi-a-GCST010723	Early age-related macular degeneration	3	39604954	0.0316186	8.70054e-06	genus..Eubacteriumfissicatenagroup.id.14373
rs2733072	G	A	G	A	0.109644	-0.0153	0.4451	8	5433699	0.0152	0.313	Early age-related macular degeneration || id:ebi-a-GCST010723	Early age-related macular degeneration	8	5433699	0.0228306	1.49089e-06	genus..Eubacteriumfissicatenagroup.id.14373
rs3771393	C	T	C	T	0.130842	-0.0193	0.2663	2	71145246	0.016	0.2298	Early age-related macular degeneration || id:ebi-a-GCST010723	Early age-related macular degeneration	2	71145246	0.0266671	7.37909e-07	genus..Eubacteriumfissicatenagroup.id.14373
rs6934739	A	G	A	G	0.111463	-0.0061	0.2785	6	39940437	0.0161	0.706401	Early age-related macular degeneration || id:ebi-a-GCST010723	Early age-related macular degeneration	6	39940437	0.0252788	9.75326e-06	genus..Eubacteriumfissicatenagroup.id.14373
rs7104872	G	A	G	A	0.138612	-0.0058	0.1908	11	115165111	0.0186	0.7568	Early age-related macular degeneration || id:ebi-a-GCST010723	Early age-related macular degeneration	11	115165111	0.0291906	2.7315e-06	genus..Eubacteriumfissicatenagroup.id.14373
rs10148250	G	A	G	A	0.0861928	0.0346	0.4324	14	107061448	0.0173	0.0459801	Early age-related macular degeneration || id:ebi-a-GCST010723	Early age-related macular degeneration	14	107061448	0.0193381	8.67135e-06	class.Melainabacteria.id.1589
rs10738747	G	A	G	A	0.0814624	0.006	0.4784	9	26184578	0.014	0.6673	Early age-related macular degeneration || id:ebi-a-GCST010723	Early age-related macular degeneration	9	26184578	0.0184409	9.95804e-06	class.Melainabacteria.id.1589
rs11150282	T	C	T	C	0.0989487	-0.029	0.3122	16	80493705	0.0154	0.0592298	Early age-related macular degeneration || id:ebi-a-GCST010723	Early age-related macular degeneration	16	80493705	0.0196972	6.02892e-07	class.Melainabacteria.id.1589
rs113884518	T	C	T	C	-0.205352	-0.0063	0.0572	9	24648997	0.0323	0.8452	Early age-related macular degeneration || id:ebi-a-GCST010723	Early age-related macular degeneration	9	24648997	0.0454982	8.0567e-06	class.Melainabacteria.id.1589
rs1221147	T	A	T	A	0.123968	-0.0174	0.1231	9	122046549	0.0215	0.4176	Early age-related macular degeneration || id:ebi-a-GCST010723	Early age-related macular degeneration	9	122046549	0.0278958	7.10737e-06	class.Melainabacteria.id.1589
rs16851659	G	C	G	C	-0.0896103	0.0082	0.4312	1	230523039	0.0147	0.5758	Early age-related macular degeneration || id:ebi-a-GCST010723	Early age-related macular degeneration	1	230523039	0.0186432	1.27487e-06	class.Melainabacteria.id.1589
rs28678345	T	C	T	C	0.214848	0.0066	0.0538	17	53906328	0.0325	0.8385	Early age-related macular degeneration || id:ebi-a-GCST010723	Early age-related macular degeneration	17	53906328	0.0470878	6.69088e-06	class.Melainabacteria.id.1589
rs367480	G	A	G	A	-0.083758	-0.0087	0.4273	11	2937631	0.0144	0.5478	Early age-related macular degeneration || id:ebi-a-GCST010723	Early age-related macular degeneration	11	2937631	0.0185796	8.19925e-06	class.Melainabacteria.id.1589
rs4129395	G	A	G	A	0.0896187	-0.0108	0.4385	9	115975389	0.0145	0.4585	Early age-related macular degeneration || id:ebi-a-GCST010723	Early age-related macular degeneration	9	115975389	0.0185106	1.48056e-06	class.Melainabacteria.id.1589
rs73074665	A	T	A	T	0.166216	0.0161	0.073	7	20010624	0.0278	0.562	Early age-related macular degeneration || id:ebi-a-GCST010723	Early age-related macular degeneration	7	20010624	0.0355728	2.86608e-06	class.Melainabacteria.id.1589
rs789069	A	C	A	C	-0.103539	0.0072	0.1817	18	1008278	0.0186	0.697301	Early age-related macular degeneration || id:ebi-a-GCST010723	Early age-related macular degeneration	18	1008278	0.0234287	6.84635e-06	class.Melainabacteria.id.1589
rs79790072	T	C	T	C	0.226722	0.0394	0.0517	15	100747683	0.0364	0.2785	Early age-related macular degeneration || id:ebi-a-GCST010723	Early age-related macular degeneration	15	100747683	0.0487841	3.29009e-06	class.Melainabacteria.id.1589
rs9864379	T	C	T	C	-0.159735	-0.0147	0.1114	3	14306949	0.0225	0.5123	Early age-related macular degeneration || id:ebi-a-GCST010723	Early age-related macular degeneration	3	14306949	0.0292553	5.3606e-08	class.Melainabacteria.id.1589
rs10150232	A	G	A	G	0.0567088	-0.0201	0.2804	14	30418008	0.0167	0.2292	Early age-related macular degeneration || id:ebi-a-GCST010723	Early age-related macular degeneration	14	30418008	0.0124877	6.67667e-06	genus.Anaerotruncus.id.2054
rs11018566	A	G	A	G	-0.156465	0.0169	0.0472	11	89040226	0.0354	0.632799	Early age-related macular degeneration || id:ebi-a-GCST010723	Early age-related macular degeneration	11	89040226	0.0366032	6.13709e-06	genus.Anaerotruncus.id.2054
rs115414803	A	C	A	C	-0.144356	-0.0278	0.045	4	88163243	0.0365	0.4476	Early age-related macular degeneration || id:ebi-a-GCST010723	Early age-related macular degeneration	4	88163243	0.0317524	6.83473e-06	genus.Anaerotruncus.id.2054
rs12056802	C	G	C	G	0.0774194	-0.0257	0.103	8	74713100	0.0248	0.3003	Early age-related macular degeneration || id:ebi-a-GCST010723	Early age-related macular degeneration	8	74713100	0.0177178	6.12679e-06	genus.Anaerotruncus.id.2054
rs1272208	G	T	G	T	-0.0611743	-0.0074	0.2503	9	78630894	0.0173	0.6689	Early age-related macular degeneration || id:ebi-a-GCST010723	Early age-related macular degeneration	9	78630894	0.0129831	4.27982e-06	genus.Anaerotruncus.id.2054
rs1431492	C	T	C	T	-0.0654996	0.0162	0.1654	3	150855371	0.0191	0.396	Early age-related macular degeneration || id:ebi-a-GCST010723	Early age-related macular degeneration	3	150855371	0.0146188	7.35565e-06	genus.Anaerotruncus.id.2054
rs17734739	T	C	T	C	0.0660052	-0.0025	0.1841	2	211663702	0.0184	0.89	Early age-related macular degeneration || id:ebi-a-GCST010723	Early age-related macular degeneration	2	211663702	0.014908	7.42772e-06	genus.Anaerotruncus.id.2054
rs2704155	T	A	C	A	-0.106235	0.127	0.9655	11	54908652	0.0604	0.0354903	Early age-related macular degeneration || id:ebi-a-GCST010723	Early age-related macular degeneration	11	54908652	0.0234815	5.4183e-06	genus.Anaerotruncus.id.2054
rs34449434	A	C	A	C	-0.0497004	-0.0135	0.434	12	76523655	0.0242	0.5768	Early age-related macular degeneration || id:ebi-a-GCST010723	Early age-related macular degeneration	12	76523655	0.0113402	9.85065e-06	genus.Anaerotruncus.id.2054
rs4669806	G	T	G	T	0.0576389	0.0039	0.271	2	12200752	0.0157	0.8038	Early age-related macular degeneration || id:ebi-a-GCST010723	Early age-related macular degeneration	2	12200752	0.0122994	2.4206e-06	genus.Anaerotruncus.id.2054
rs6494922	A	G	A	G	0.0903106	-0.0186	0.0757	15	33459867	0.0277	0.5014	Early age-related macular degeneration || id:ebi-a-GCST010723	Early age-related macular degeneration	15	33459867	0.0202257	6.62362e-06	genus.Anaerotruncus.id.2054
rs6563550	T	C	T	C	0.0877135	-0.0215	0.09	13	38058413	0.0247	0.385	Early age-related macular degeneration || id:ebi-a-GCST010723	Early age-related macular degeneration	13	38058413	0.0176745	2.34517e-07	genus.Anaerotruncus.id.2054
rs7155595	C	A	C	A	0.0539336	0.0061	0.3224	14	77502546	0.0155	0.695799	Early age-related macular degeneration || id:ebi-a-GCST010723	Early age-related macular degeneration	14	77502546	0.0118903	7.54982e-06	genus.Anaerotruncus.id.2054
rs7675045	A	T	A	T	-0.0497815	-0.0068	0.4483	4	172808992	0.0142	0.6313	Early age-related macular degeneration || id:ebi-a-GCST010723	Early age-related macular degeneration	4	172808992	0.0110573	6.91883e-06	genus.Anaerotruncus.id.2054
rs8005030	C	T	C	T	0.0554447	-0.0178	0.3196	14	30607199	0.015	0.2334	Early age-related macular degeneration || id:ebi-a-GCST010723	Early age-related macular degeneration	14	30607199	0.0117854	2.28298e-06	genus.Anaerotruncus.id.2054
rs9347879	T	C	T	C	0.050618	-0.0008	0.4763	6	165015261	0.0138	0.9561	Early age-related macular degeneration || id:ebi-a-GCST010723	Early age-related macular degeneration	6	165015261	0.011049	4.22333e-06	genus.Anaerotruncus.id.2054
rs10164067	T	G	T	G	-0.10326	0.019	0.0872	18	46614602	0.0251	0.4485	Early age-related macular degeneration || id:ebi-a-GCST010723	Early age-related macular degeneration	18	46614602	0.0212405	1.13086e-06	genus.ErysipelotrichaceaeUCG003.id.11384
rs11666127	A	G	A	G	-0.0719187	-0.0055	0.1564	19	57828980	0.021	0.7951	Early age-related macular degeneration || id:ebi-a-GCST010723	Early age-related macular degeneration	19	57828980	0.0161371	7.90414e-06	genus.ErysipelotrichaceaeUCG003.id.11384
rs11994308	C	T	C	T	0.115417	-0.0349	0.062	8	91660344	0.0296	0.2384	Early age-related macular degeneration || id:ebi-a-GCST010723	Early age-related macular degeneration	8	91660344	0.0242503	1.32563e-06	genus.ErysipelotrichaceaeUCG003.id.11384
rs12251396	A	G	A	G	-0.0705399	0.0291	0.1757	10	873148	0.0189	0.1224	Early age-related macular degeneration || id:ebi-a-GCST010723	Early age-related macular degeneration	10	873148	0.0158766	9.51839e-06	genus.ErysipelotrichaceaeUCG003.id.11384
rs17798136	G	A	G	A	0.158818	0.0475	0.0479	7	33684926	0.0387	0.2198	Early age-related macular degeneration || id:ebi-a-GCST010723	Early age-related macular degeneration	7	33684926	0.0347674	3.23598e-06	genus.ErysipelotrichaceaeUCG003.id.11384
rs28568391	A	G	A	G	-0.0583911	-0.0264	0.4477	10	125628540	0.0169	0.1188	Early age-related macular degeneration || id:ebi-a-GCST010723	Early age-related macular degeneration	10	125628540	0.0118741	6.41953e-07	genus.ErysipelotrichaceaeUCG003.id.11384
rs4758231	G	T	G	T	-0.0551754	-0.0272	0.3315	11	7765096	0.0153	0.0767892	Early age-related macular degeneration || id:ebi-a-GCST010723	Early age-related macular degeneration	11	7765096	0.0122047	6.54912e-06	genus.ErysipelotrichaceaeUCG003.id.11384
rs59068084	T	G	T	G	0.0564772	0.0151	0.4084	4	113256737	0.0146	0.3017	Early age-related macular degeneration || id:ebi-a-GCST010723	Early age-related macular degeneration	4	113256737	0.0120224	3.11742e-06	genus.ErysipelotrichaceaeUCG003.id.11384
rs59104037	A	G	A	G	-0.0951263	-0.0149	0.0878	18	43034126	0.0252	0.553	Early age-related macular degeneration || id:ebi-a-GCST010723	Early age-related macular degeneration	18	43034126	0.0204742	4.48256e-06	genus.ErysipelotrichaceaeUCG003.id.11384
rs62403464	T	C	T	C	-0.0731743	0.0147	0.1642	6	24220160	0.0192	0.4438	Early age-related macular degeneration || id:ebi-a-GCST010723	Early age-related macular degeneration	6	24220160	0.0156516	3.43738e-06	genus.ErysipelotrichaceaeUCG003.id.11384
rs6875357	C	T	C	T	0.165673	0.0519	0.0496	5	32345671	0.0333	0.1186	Early age-related macular degeneration || id:ebi-a-GCST010723	Early age-related macular degeneration	5	32345671	0.0353831	6.69637e-06	genus.ErysipelotrichaceaeUCG003.id.11384
rs73074432	C	T	C	T	0.072154	0.0186	0.1568	7	20554814	0.0194	0.337	Early age-related macular degeneration || id:ebi-a-GCST010723	Early age-related macular degeneration	7	20554814	0.0164378	9.9902e-06	genus.ErysipelotrichaceaeUCG003.id.11384
rs74988980	G	A	G	A	-0.133141	-0.0085	0.046	16	80167277	0.0344	0.8037	Early age-related macular degeneration || id:ebi-a-GCST010723	Early age-related macular degeneration	16	80167277	0.0348574	8.64276e-06	genus.ErysipelotrichaceaeUCG003.id.11384
rs75949021	T	C	T	C	-0.169667	-0.0077	0.0516	2	175403951	0.0336	0.8177	Early age-related macular degeneration || id:ebi-a-GCST010723	Early age-related macular degeneration	2	175403951	0.0374238	3.57507e-06	genus.ErysipelotrichaceaeUCG003.id.11384
rs76502207	T	C	T	C	0.144844	0.0021	0.0587	15	86522244	0.0352	0.9529	Early age-related macular degeneration || id:ebi-a-GCST010723	Early age-related macular degeneration	15	86522244	0.0289929	6.41121e-07	genus.ErysipelotrichaceaeUCG003.id.11384
rs79396538	C	G	C	G	0.0848148	-0.0024	0.1158	14	47935928	0.0224	0.9155	Early age-related macular degeneration || id:ebi-a-GCST010723	Early age-related macular degeneration	14	47935928	0.0191146	8.63479e-06	genus.ErysipelotrichaceaeUCG003.id.11384
rs8053479	A	G	A	G	-0.0838212	0.0017	0.1114	16	4076830	0.026	0.9485	Early age-related macular degeneration || id:ebi-a-GCST010723	Early age-related macular degeneration	16	4076830	0.0186509	5.83413e-06	genus.ErysipelotrichaceaeUCG003.id.11384
rs10167839	A	G	A	G	0.0519509	-0.0234	0.3314	2	181882879	0.0152	0.1238	Early age-related macular degeneration || id:ebi-a-GCST010723	Early age-related macular degeneration	2	181882879	0.0116306	8.09254e-06	genus.Ruminococcus1.id.11373
rs10769159	G	C	G	C	-0.0640277	0.0093	0.5094	11	45688595	0.0146	0.5239	Early age-related macular degeneration || id:ebi-a-GCST010723	Early age-related macular degeneration	11	45688595	0.0110059	5.29128e-09	genus.Ruminococcus1.id.11373
rs10995816	C	G	C	G	-0.0762002	-0.0441	0.098	10	65870347	0.0245	0.0722304	Early age-related macular degeneration || id:ebi-a-GCST010723	Early age-related macular degeneration	10	65870347	0.0174689	8.38258e-06	genus.Ruminococcus1.id.11373
rs11783695	G	T	G	T	-0.0734114	-0.0399	0.133	8	144596903	0.0211	0.0585504	Early age-related macular degeneration || id:ebi-a-GCST010723	Early age-related macular degeneration	8	144596903	0.0161398	4.72679e-06	genus.Ruminococcus1.id.11373
rs17781867	C	T	C	T	0.0999271	-0.0433	0.0876	17	71256018	0.0357	0.2258	Early age-related macular degeneration || id:ebi-a-GCST010723	Early age-related macular degeneration	17	71256018	0.0211728	1.96335e-06	genus.Ruminococcus1.id.11373
rs3000856	T	A	T	A	-0.0709997	0.0187	0.1257	1	12778598	0.0222	0.3997	Early age-related macular degeneration || id:ebi-a-GCST010723	Early age-related macular degeneration	1	12778598	0.0162766	9.27669e-06	genus.Ruminococcus1.id.11373
rs3819978	C	T	C	T	-0.11504	0.0244	0.0583	1	241789757	0.0411	0.5518	Early age-related macular degeneration || id:ebi-a-GCST010723	Early age-related macular degeneration	1	241789757	0.0260137	8.74133e-06	genus.Ruminococcus1.id.11373
rs4849717	T	A	T	A	0.132764	0.0294	0.0489	2	119481372	0.0333	0.3781	Early age-related macular degeneration || id:ebi-a-GCST010723	Early age-related macular degeneration	2	119481372	0.0299816	8.82616e-06	genus.Ruminococcus1.id.11373
rs6105066	T	C	T	C	-0.0607052	0.0165	0.2162	20	13258628	0.0195	0.3982	Early age-related macular degeneration || id:ebi-a-GCST010723	Early age-related macular degeneration	20	13258628	0.013425	5.05914e-06	genus.Ruminococcus1.id.11373
rs6493760	C	T	C	T	0.0535262	-0.0287	0.3871	15	55439182	0.0158	0.0685804	Early age-related macular degeneration || id:ebi-a-GCST010723	Early age-related macular degeneration	15	55439182	0.0115885	3.38363e-06	genus.Ruminococcus1.id.11373
rs7117576	A	G	A	G	0.0829505	0.0148	0.1074	11	114023573	0.0247	0.5495	Early age-related macular degeneration || id:ebi-a-GCST010723	Early age-related macular degeneration	11	114023573	0.0170891	6.47979e-07	genus.Ruminococcus1.id.11373
rs7583465	C	T	C	T	0.0527654	0.0164	0.3852	2	10533921	0.0144	0.2565	Early age-related macular degeneration || id:ebi-a-GCST010723	Early age-related macular degeneration	2	10533921	0.0112619	2.55613e-06	genus.Ruminococcus1.id.11373
rs78572139	G	A	G	A	0.125038	0.0139	0.0599	5	15944587	0.0312	0.655901	Early age-related macular degeneration || id:ebi-a-GCST010723	Early age-related macular degeneration	5	15944587	0.0279411	5.23105e-06	genus.Ruminococcus1.id.11373
rs78613526	G	A	G	A	0.167497	0.0207	0.0592	2	65925212	0.0466	0.656401	Early age-related macular degeneration || id:ebi-a-GCST010723	Early age-related macular degeneration	2	65925212	0.0367639	5.11425e-06	genus.Ruminococcus1.id.11373
rs10200320	C	T	C	T	0.0641139	0.0008	0.2834	2	197967710	0.0169	0.9645	Early age-related macular degeneration || id:ebi-a-GCST010723	Early age-related macular degeneration	2	197967710	0.0142769	5.66074e-06	genus.unknowngenus.id.2071
rs11195523	A	C	A	C	0.0689278	-0.012	0.2329	10	113086067	0.0171	0.4803	Early age-related macular degeneration || id:ebi-a-GCST010723	Early age-related macular degeneration	10	113086067	0.0145351	2.40123e-06	genus.unknowngenus.id.2071
rs11684166	A	G	A	G	-0.0769635	0.0322	0.1596	2	111817641	0.02	0.1067	Early age-related macular degeneration || id:ebi-a-GCST010723	Early age-related macular degeneration	2	111817641	0.0168349	3.49119e-06	genus.unknowngenus.id.2071
rs11809762	G	A	G	A	-0.0934634	0.0017	0.1158	1	175159585	0.0224	0.941	Early age-related macular degeneration || id:ebi-a-GCST010723	Early age-related macular degeneration	1	175159585	0.0190198	1.68286e-06	genus.unknowngenus.id.2071
rs11904514	G	A	G	A	-0.109498	-0.0465	0.0663	2	26541158	0.0288	0.1056	Early age-related macular degeneration || id:ebi-a-GCST010723	Early age-related macular degeneration	2	26541158	0.0249839	7.89959e-06	genus.unknowngenus.id.2071
rs12147596	C	T	C	T	-0.0719818	-0.0109	0.2754	14	104006716	0.0159	0.4935	Early age-related macular degeneration || id:ebi-a-GCST010723	Early age-related macular degeneration	14	104006716	0.0141609	2.86206e-07	genus.unknowngenus.id.2071
rs1455639	G	A	G	A	0.0760307	-0.0436	0.1591	8	2259412	0.0309	0.1576	Early age-related macular degeneration || id:ebi-a-GCST010723	Early age-related macular degeneration	8	2259412	0.0169831	7.83893e-06	genus.unknowngenus.id.2071
rs16823675	C	T	C	T	-0.0767515	0.0421	0.2167	2	145173029	0.0172	0.0142298	Early age-related macular degeneration || id:ebi-a-GCST010723	Early age-related macular degeneration	2	145173029	0.0149973	2.33346e-07	genus.unknowngenus.id.2071
rs17086536	C	A	C	A	-0.100851	0.0068	0.0851	6	124369748	0.0266	0.7982	Early age-related macular degeneration || id:ebi-a-GCST010723	Early age-related macular degeneration	6	124369748	0.022432	3.36379e-06	genus.unknowngenus.id.2071
rs1809136	G	C	G	C	0.0994594	0.0091	0.0729	2	11152180	0.0283	0.746899	Early age-related macular degeneration || id:ebi-a-GCST010723	Early age-related macular degeneration	2	11152180	0.0228638	8.36989e-06	genus.unknowngenus.id.2071
rs2898979	G	C	G	C	0.0901515	-0.0058	0.125	4	54596608	0.0235	0.8049	Early age-related macular degeneration || id:ebi-a-GCST010723	Early age-related macular degeneration	4	54596608	0.0202199	7.67284e-06	genus.unknowngenus.id.2071
rs2939766	A	G	A	G	-0.0591611	0.0131	0.3735	11	41417982	0.0146	0.3696	Early age-related macular degeneration || id:ebi-a-GCST010723	Early age-related macular degeneration	11	41417982	0.013042	7.01143e-06	genus.unknowngenus.id.2071
rs34985298	G	A	G	A	-0.0623526	-0.0038	0.3206	7	93746275	0.0155	0.8041	Early age-related macular degeneration || id:ebi-a-GCST010723	Early age-related macular degeneration	7	93746275	0.013772	8.33749e-06	genus.unknowngenus.id.2071
rs35740166	C	T	C	T	-0.112246	0.0472	0.0914	4	105068883	0.0263	0.0734598	Early age-related macular degeneration || id:ebi-a-GCST010723	Early age-related macular degeneration	4	105068883	0.0226824	8.39977e-07	genus.unknowngenus.id.2071
rs4644504	T	C	T	C	-0.0969321	0.0169	0.0863	1	221985829	0.0258	0.5125	Early age-related macular degeneration || id:ebi-a-GCST010723	Early age-related macular degeneration	1	221985829	0.0216146	5.81965e-06	genus.unknowngenus.id.2071
rs6007642	C	T	C	T	-0.0791412	-0.0063	0.1541	22	47653347	0.0326	0.8468	Early age-related macular degeneration || id:ebi-a-GCST010723	Early age-related macular degeneration	22	47653347	0.0177958	9.9554e-06	genus.unknowngenus.id.2071
rs72700702	T	C	T	C	-0.0917261	0.0153	0.1293	15	35278445	0.0222	0.4893	Early age-related macular degeneration || id:ebi-a-GCST010723	Early age-related macular degeneration	15	35278445	0.0189005	1.59273e-06	genus.unknowngenus.id.2071
rs76532867	T	C	T	C	0.112353	0.018	0.0865	12	94212918	0.0265	0.4967	Early age-related macular degeneration || id:ebi-a-GCST010723	Early age-related macular degeneration	12	94212918	0.0242364	2.55861e-06	genus.unknowngenus.id.2071
rs10202904	T	G	T	G	-0.121754	-0.004	0.4286	2	125440268	0.0142	0.7808	Early age-related macular degeneration || id:ebi-a-GCST010723	Early age-related macular degeneration	2	125440268	0.0235357	3.0143e-07	class.Methanobacteria.id.119
rs10424197	G	A	G	A	-0.111274	0.0046	0.333	19	46439321	0.0157	0.771999	Early age-related macular degeneration || id:ebi-a-GCST010723	Early age-related macular degeneration	19	46439321	0.0247517	9.27887e-06	class.Methanobacteria.id.119
rs11018665	A	T	A	T	0.111465	-0.0005	0.3509	11	89349287	0.0154	0.9762	Early age-related macular degeneration || id:ebi-a-GCST010723	Early age-related macular degeneration	11	89349287	0.0250516	6.51864e-06	class.Methanobacteria.id.119
rs12825290	C	G	C	G	-0.216781	0.009	0.0636	12	43701132	0.0304	0.767201	Early age-related macular degeneration || id:ebi-a-GCST010723	Early age-related macular degeneration	12	43701132	0.0493496	6.07567e-06	class.Methanobacteria.id.119
rs4257531	G	A	G	A	0.164498	-0.0166	0.1247	3	2086167	0.0234	0.4774	Early age-related macular degeneration || id:ebi-a-GCST010723	Early age-related macular degeneration	3	2086167	0.0364959	7.44344e-06	class.Methanobacteria.id.119
rs56131665	G	A	G	A	0.178661	-0.0196	0.0928	5	178160975	0.0256	0.4434	Early age-related macular degeneration || id:ebi-a-GCST010723	Early age-related macular degeneration	5	178160975	0.039298	6.17992e-06	class.Methanobacteria.id.119
rs6508769	T	C	T	C	0.153519	-0.0031	0.1537	19	28827760	0.0209	0.8809	Early age-related macular degeneration || id:ebi-a-GCST010723	Early age-related macular degeneration	19	28827760	0.0344519	8.22529e-06	class.Methanobacteria.id.119
rs6776814	T	C	T	C	-0.199566	-0.0013	0.0936	3	15053083	0.0246	0.9565	Early age-related macular degeneration || id:ebi-a-GCST010723	Early age-related macular degeneration	3	15053083	0.0411825	1.63062e-06	class.Methanobacteria.id.119
rs73068003	G	T	G	T	-0.15814	0.0428	0.1295	7	10773932	0.0216	0.0478101	Early age-related macular degeneration || id:ebi-a-GCST010723	Early age-related macular degeneration	7	10773932	0.0351803	8.44583e-06	class.Methanobacteria.id.119
rs73457410	A	G	A	G	0.21534	-0.0238	0.0748	13	41956181	0.027	0.3779	Early age-related macular degeneration || id:ebi-a-GCST010723	Early age-related macular degeneration	13	41956181	0.0436695	1.40855e-06	class.Methanobacteria.id.119
rs75208022	C	T	C	T	-0.227245	-0.0344	0.0693	12	21338861	0.028	0.2181	Early age-related macular degeneration || id:ebi-a-GCST010723	Early age-related macular degeneration	12	21338861	0.048763	5.92103e-06	class.Methanobacteria.id.119
rs894996	C	A	C	A	0.216999	0.0112	0.0724	4	104418307	0.0283	0.692201	Early age-related macular degeneration || id:ebi-a-GCST010723	Early age-related macular degeneration	4	104418307	0.0449076	1.87557e-06	class.Methanobacteria.id.119
rs10202904	T	G	T	G	-0.121754	-0.004	0.4286	2	125440268	0.0142	0.7808	Early age-related macular degeneration || id:ebi-a-GCST010723	Early age-related macular degeneration	2	125440268	0.0235357	3.0143e-07	family.Methanobacteriaceae.id.121
rs10424197	G	A	G	A	-0.111274	0.0046	0.333	19	46439321	0.0157	0.771999	Early age-related macular degeneration || id:ebi-a-GCST010723	Early age-related macular degeneration	19	46439321	0.0247517	9.27887e-06	family.Methanobacteriaceae.id.121
rs11018665	A	T	A	T	0.111465	-0.0005	0.3509	11	89349287	0.0154	0.9762	Early age-related macular degeneration || id:ebi-a-GCST010723	Early age-related macular degeneration	11	89349287	0.0250516	6.51864e-06	family.Methanobacteriaceae.id.121
rs12825290	C	G	C	G	-0.216781	0.009	0.0636	12	43701132	0.0304	0.767201	Early age-related macular degeneration || id:ebi-a-GCST010723	Early age-related macular degeneration	12	43701132	0.0493496	6.07567e-06	family.Methanobacteriaceae.id.121
rs4257531	G	A	G	A	0.164498	-0.0166	0.1247	3	2086167	0.0234	0.4774	Early age-related macular degeneration || id:ebi-a-GCST010723	Early age-related macular degeneration	3	2086167	0.0364959	7.44344e-06	family.Methanobacteriaceae.id.121
rs56131665	G	A	G	A	0.178661	-0.0196	0.0928	5	178160975	0.0256	0.4434	Early age-related macular degeneration || id:ebi-a-GCST010723	Early age-related macular degeneration	5	178160975	0.039298	6.17992e-06	family.Methanobacteriaceae.id.121
rs6508769	T	C	T	C	0.153519	-0.0031	0.1537	19	28827760	0.0209	0.8809	Early age-related macular degeneration || id:ebi-a-GCST010723	Early age-related macular degeneration	19	28827760	0.0344519	8.22529e-06	family.Methanobacteriaceae.id.121
rs6776814	T	C	T	C	-0.199566	-0.0013	0.0936	3	15053083	0.0246	0.9565	Early age-related macular degeneration || id:ebi-a-GCST010723	Early age-related macular degeneration	3	15053083	0.0411825	1.63062e-06	family.Methanobacteriaceae.id.121
rs73068003	G	T	G	T	-0.15814	0.0428	0.1295	7	10773932	0.0216	0.0478101	Early age-related macular degeneration || id:ebi-a-GCST010723	Early age-related macular degeneration	7	10773932	0.0351803	8.44583e-06	family.Methanobacteriaceae.id.121
rs73457410	A	G	A	G	0.21534	-0.0238	0.0748	13	41956181	0.027	0.3779	Early age-related macular degeneration || id:ebi-a-GCST010723	Early age-related macular degeneration	13	41956181	0.0436695	1.40855e-06	family.Methanobacteriaceae.id.121
rs75208022	C	T	C	T	-0.227245	-0.0344	0.0693	12	21338861	0.028	0.2181	Early age-related macular degeneration || id:ebi-a-GCST010723	Early age-related macular degeneration	12	21338861	0.048763	5.92103e-06	family.Methanobacteriaceae.id.121
rs894996	C	A	C	A	0.216999	0.0112	0.0724	4	104418307	0.0283	0.692201	Early age-related macular degeneration || id:ebi-a-GCST010723	Early age-related macular degeneration	4	104418307	0.0449076	1.87557e-06	family.Methanobacteriaceae.id.121
rs10202904	T	G	T	G	-0.112811	-0.004	0.4286	2	125440268	0.0142	0.7808	Early age-related macular degeneration || id:ebi-a-GCST010723	Early age-related macular degeneration	2	125440268	0.0239106	3.08549e-06	genus.Methanobrevibacter.id.123
rs11018665	A	T	A	T	0.113013	-0.0005	0.3509	11	89349287	0.0154	0.9762	Early age-related macular degeneration || id:ebi-a-GCST010723	Early age-related macular degeneration	11	89349287	0.0254343	7.03099e-06	genus.Methanobrevibacter.id.123
rs1334944	T	C	T	C	0.115197	0.0128	0.3198	10	112266046	0.0152	0.398	Early age-related macular degeneration || id:ebi-a-GCST010723	Early age-related macular degeneration	10	112266046	0.0255492	7.6138e-06	genus.Methanobrevibacter.id.123
rs4779844	G	C	G	C	0.109639	0.0288	0.3651	15	31516919	0.0149	0.0531998	Early age-related macular degeneration || id:ebi-a-GCST010723	Early age-related macular degeneration	15	31516919	0.0247979	9.28281e-06	genus.Methanobrevibacter.id.123
rs4802933	A	G	A	G	-0.135628	-0.0114	0.1691	19	52925820	0.0192	0.5525	Early age-related macular degeneration || id:ebi-a-GCST010723	Early age-related macular degeneration	19	52925820	0.0308139	9.73818e-06	genus.Methanobrevibacter.id.123
rs6776814	T	C	T	C	-0.188956	-0.0013	0.0936	3	15053083	0.0246	0.9565	Early age-related macular degeneration || id:ebi-a-GCST010723	Early age-related macular degeneration	3	15053083	0.0419905	8.04905e-06	genus.Methanobrevibacter.id.123
rs76029318	T	C	T	C	0.222849	-0.0267	0.0723	13	41963791	0.0277	0.3347	Early age-related macular degeneration || id:ebi-a-GCST010723	Early age-related macular degeneration	13	41963791	0.0454319	1.07552e-06	genus.Methanobrevibacter.id.123
rs894996	C	A	C	A	0.214213	0.0112	0.0724	4	104418307	0.0283	0.692201	Early age-related macular degeneration || id:ebi-a-GCST010723	Early age-related macular degeneration	4	104418307	0.0456045	3.81567e-06	genus.Methanobrevibacter.id.123
rs10202904	T	G	T	G	-0.115986	-0.004	0.4286	2	125440268	0.0142	0.7808	Early age-related macular degeneration || id:ebi-a-GCST010723	Early age-related macular degeneration	2	125440268	0.0230271	6.1888e-07	phylum.Euryarchaeota.id.55
rs11022995	G	A	G	A	-0.10373	0.0132	0.4495	11	13893667	0.0153	0.39	Early age-related macular degeneration || id:ebi-a-GCST010723	Early age-related macular degeneration	11	13893667	0.0228889	7.73001e-06	phylum.Euryarchaeota.id.55
rs34928225	T	C	T	C	0.19977	0.0311	0.0786	6	146840876	0.0269	0.2471	Early age-related macular degeneration || id:ebi-a-GCST010723	Early age-related macular degeneration	6	146840876	0.0425421	4.33093e-06	phylum.Euryarchaeota.id.55
rs45498998	G	A	G	A	-0.131882	-0.0006	0.1849	21	27368994	0.0188	0.9735	Early age-related macular degeneration || id:ebi-a-GCST010723	Early age-related macular degeneration	21	27368994	0.029229	5.32453e-06	phylum.Euryarchaeota.id.55
rs56131665	G	A	G	A	0.176759	-0.0196	0.0928	5	178160975	0.0256	0.4434	Early age-related macular degeneration || id:ebi-a-GCST010723	Early age-related macular degeneration	5	178160975	0.0385787	5.30389e-06	phylum.Euryarchaeota.id.55
rs6064552	T	C	T	C	-0.123612	-0.0036	0.224	20	56042866	0.0174	0.8357	Early age-related macular degeneration || id:ebi-a-GCST010723	Early age-related macular degeneration	20	56042866	0.0275749	9.3378e-06	phylum.Euryarchaeota.id.55
rs6508769	T	C	T	C	0.150529	-0.0031	0.1537	19	28827760	0.0209	0.8809	Early age-related macular degeneration || id:ebi-a-GCST010723	Early age-related macular degeneration	19	28827760	0.0337091	8.12354e-06	phylum.Euryarchaeota.id.55
rs7015093	G	A	G	A	-0.118111	0.0105	0.2318	8	58018853	0.0165	0.524499	Early age-related macular degeneration || id:ebi-a-GCST010723	Early age-related macular degeneration	8	58018853	0.0264389	7.1987e-06	phylum.Euryarchaeota.id.55
rs73031978	C	G	C	G	-0.197523	-0.005	0.0916	3	15019595	0.025	0.8417	Early age-related macular degeneration || id:ebi-a-GCST010723	Early age-related macular degeneration	3	15019595	0.0414497	2.74069e-06	phylum.Euryarchaeota.id.55
rs76029318	T	C	T	C	0.214866	-0.0267	0.0723	13	41963791	0.0277	0.3347	Early age-related macular degeneration || id:ebi-a-GCST010723	Early age-related macular degeneration	13	41963791	0.0438442	1.04622e-06	phylum.Euryarchaeota.id.55
rs7635189	G	A	G	A	0.119983	-0.0391	0.3091	3	15591607	0.0163	0.01622	Early age-related macular degeneration || id:ebi-a-GCST010723	Early age-related macular degeneration	3	15591607	0.0259356	4.635e-06	phylum.Euryarchaeota.id.55
rs77658038	A	C	A	C	-0.160157	-0.0047	0.1199	6	16284785	0.0225	0.8345	Early age-related macular degeneration || id:ebi-a-GCST010723	Early age-related macular degeneration	6	16284785	0.0340856	4.7542e-06	phylum.Euryarchaeota.id.55
rs894996	C	A	C	A	0.203577	0.0112	0.0724	4	104418307	0.0283	0.692201	Early age-related macular degeneration || id:ebi-a-GCST010723	Early age-related macular degeneration	4	104418307	0.0440033	5.11931e-06	phylum.Euryarchaeota.id.55
rs10202904	T	G	T	G	-0.121754	-0.004	0.4286	2	125440268	0.0142	0.7808	Early age-related macular degeneration || id:ebi-a-GCST010723	Early age-related macular degeneration	2	125440268	0.0235357	3.0143e-07	order.Methanobacteriales.id.120
rs10424197	G	A	G	A	-0.111274	0.0046	0.333	19	46439321	0.0157	0.771999	Early age-related macular degeneration || id:ebi-a-GCST010723	Early age-related macular degeneration	19	46439321	0.0247517	9.27887e-06	order.Methanobacteriales.id.120
rs11018665	A	T	A	T	0.111465	-0.0005	0.3509	11	89349287	0.0154	0.9762	Early age-related macular degeneration || id:ebi-a-GCST010723	Early age-related macular degeneration	11	89349287	0.0250516	6.51864e-06	order.Methanobacteriales.id.120
rs12825290	C	G	C	G	-0.216781	0.009	0.0636	12	43701132	0.0304	0.767201	Early age-related macular degeneration || id:ebi-a-GCST010723	Early age-related macular degeneration	12	43701132	0.0493496	6.07567e-06	order.Methanobacteriales.id.120
rs4257531	G	A	G	A	0.164498	-0.0166	0.1247	3	2086167	0.0234	0.4774	Early age-related macular degeneration || id:ebi-a-GCST010723	Early age-related macular degeneration	3	2086167	0.0364959	7.44344e-06	order.Methanobacteriales.id.120
rs56131665	G	A	G	A	0.178661	-0.0196	0.0928	5	178160975	0.0256	0.4434	Early age-related macular degeneration || id:ebi-a-GCST010723	Early age-related macular degeneration	5	178160975	0.039298	6.17992e-06	order.Methanobacteriales.id.120
rs6508769	T	C	T	C	0.153519	-0.0031	0.1537	19	28827760	0.0209	0.8809	Early age-related macular degeneration || id:ebi-a-GCST010723	Early age-related macular degeneration	19	28827760	0.0344519	8.22529e-06	order.Methanobacteriales.id.120
rs6776814	T	C	T	C	-0.199566	-0.0013	0.0936	3	15053083	0.0246	0.9565	Early age-related macular degeneration || id:ebi-a-GCST010723	Early age-related macular degeneration	3	15053083	0.0411825	1.63062e-06	order.Methanobacteriales.id.120
rs73068003	G	T	G	T	-0.15814	0.0428	0.1295	7	10773932	0.0216	0.0478101	Early age-related macular degeneration || id:ebi-a-GCST010723	Early age-related macular degeneration	7	10773932	0.0351803	8.44583e-06	order.Methanobacteriales.id.120
rs73457410	A	G	A	G	0.21534	-0.0238	0.0748	13	41956181	0.027	0.3779	Early age-related macular degeneration || id:ebi-a-GCST010723	Early age-related macular degeneration	13	41956181	0.0436695	1.40855e-06	order.Methanobacteriales.id.120
rs75208022	C	T	C	T	-0.227245	-0.0344	0.0693	12	21338861	0.028	0.2181	Early age-related macular degeneration || id:ebi-a-GCST010723	Early age-related macular degeneration	12	21338861	0.048763	5.92103e-06	order.Methanobacteriales.id.120
rs894996	C	A	C	A	0.216999	0.0112	0.0724	4	104418307	0.0283	0.692201	Early age-related macular degeneration || id:ebi-a-GCST010723	Early age-related macular degeneration	4	104418307	0.0449076	1.87557e-06	order.Methanobacteriales.id.120
rs1020520	T	G	T	G	-0.0590705	0.0348	0.1945	7	33603146	0.0176	0.0476003	Early age-related macular degeneration || id:ebi-a-GCST010723	Early age-related macular degeneration	7	33603146	0.0132929	8.88975e-06	genus..Eubacteriumcoprostanoligenesgroup.id.11375
rs10444197	A	G	A	G	-0.0505823	-0.0048	0.3399	10	2215931	0.015	0.751201	Early age-related macular degeneration || id:ebi-a-GCST010723	Early age-related macular degeneration	10	2215931	0.0113455	5.98464e-06	genus..Eubacteriumcoprostanoligenesgroup.id.11375
rs11052069	T	C	T	C	0.0477832	0.0026	0.4396	12	32713919	0.0148	0.8636	Early age-related macular degeneration || id:ebi-a-GCST010723	Early age-related macular degeneration	12	32713919	0.0107833	9.37949e-06	genus..Eubacteriumcoprostanoligenesgroup.id.11375
rs115325767	G	C	G	C	0.0783322	-0.0142	0.103	1	200638489	0.0251	0.571	Early age-related macular degeneration || id:ebi-a-GCST010723	Early age-related macular degeneration	1	200638489	0.0174719	2.62197e-06	genus..Eubacteriumcoprostanoligenesgroup.id.11375
rs11720857	C	T	C	T	0.0630776	-0.0096	0.1685	3	113794507	0.0191	0.617401	Early age-related macular degeneration || id:ebi-a-GCST010723	Early age-related macular degeneration	3	113794507	0.0144485	9.26255e-06	genus..Eubacteriumcoprostanoligenesgroup.id.11375
rs12906958	C	T	C	T	-0.0533159	0.0121	0.3239	15	36911598	0.0151	0.4211	Early age-related macular degeneration || id:ebi-a-GCST010723	Early age-related macular degeneration	15	36911598	0.0115935	4.34803e-06	genus..Eubacteriumcoprostanoligenesgroup.id.11375
rs17159861	C	T	C	T	0.0962228	0.0116	0.1123	7	31085162	0.0249	0.6406	Early age-related macular degeneration || id:ebi-a-GCST010723	Early age-related macular degeneration	7	31085162	0.0168388	1.03787e-08	genus..Eubacteriumcoprostanoligenesgroup.id.11375
rs2644213	G	A	G	A	0.0538845	-0.003	0.2527	10	84506096	0.0164	0.8551	Early age-related macular degeneration || id:ebi-a-GCST010723	Early age-related macular degeneration	10	84506096	0.0121245	9.85638e-06	genus..Eubacteriumcoprostanoligenesgroup.id.11375
rs4076415	T	G	T	G	0.0515152	-0.0059	0.4297	15	86440997	0.0166	0.7247	Early age-related macular degeneration || id:ebi-a-GCST010723	Early age-related macular degeneration	15	86440997	0.0110294	1.98974e-06	genus..Eubacteriumcoprostanoligenesgroup.id.11375
rs4717831	A	T	A	T	0.0786783	0.0451	0.1099	7	73306506	0.0344	0.19	Early age-related macular degeneration || id:ebi-a-GCST010723	Early age-related macular degeneration	7	73306506	0.0174038	9.17719e-06	genus..Eubacteriumcoprostanoligenesgroup.id.11375
rs62024432	C	T	C	T	-0.0769698	0.0252	0.1089	15	97869293	0.0233	0.2792	Early age-related macular degeneration || id:ebi-a-GCST010723	Early age-related macular degeneration	15	97869293	0.0172101	7.50207e-06	genus..Eubacteriumcoprostanoligenesgroup.id.11375
rs6762473	C	A	C	A	0.0521584	-0.0235	0.3423	3	127139574	0.0148	0.1119	Early age-related macular degeneration || id:ebi-a-GCST010723	Early age-related macular degeneration	3	127139574	0.0112353	4.26113e-06	genus..Eubacteriumcoprostanoligenesgroup.id.11375
rs76898927	G	A	G	A	0.123055	0.0243	0.0521	3	81595477	0.0339	0.473301	Early age-related macular degeneration || id:ebi-a-GCST010723	Early age-related macular degeneration	3	81595477	0.0266375	4.78979e-06	genus..Eubacteriumcoprostanoligenesgroup.id.11375
rs79895140	T	C	T	C	-0.0641017	-0.0315	0.2095	2	50797401	0.02	0.1158	Early age-related macular degeneration || id:ebi-a-GCST010723	Early age-related macular degeneration	2	50797401	0.0141153	8.61816e-06	genus..Eubacteriumcoprostanoligenesgroup.id.11375
rs9648214	T	C	T	C	-0.0828719	0.0144	0.1244	7	16380806	0.0209	0.490601	Early age-related macular degeneration || id:ebi-a-GCST010723	Early age-related macular degeneration	7	16380806	0.016431	2.5203e-07	genus..Eubacteriumcoprostanoligenesgroup.id.11375
rs10209007	G	C	G	C	0.0794173	-0.0557	0.0892	2	231676041	0.0256	0.0294002	Early age-related macular degeneration || id:ebi-a-GCST010723	Early age-related macular degeneration	2	231676041	0.0182427	9.89343e-06	class.Clostridia.id.1859
rs10774377	A	G	A	G	0.052659	0.0202	0.2905	12	5942519	0.017	0.2349	Early age-related macular degeneration || id:ebi-a-GCST010723	Early age-related macular degeneration	12	5942519	0.0113858	3.24401e-06	class.Clostridia.id.1859
rs112334273	G	A	G	A	0.0641008	-0.0039	0.2167	21	40703251	0.0184	0.8334	Early age-related macular degeneration || id:ebi-a-GCST010723	Early age-related macular degeneration	21	40703251	0.0127404	3.81407e-07	class.Clostridia.id.1859
rs13105690	T	C	T	C	-0.0529097	-0.0058	0.2735	4	7420184	0.017	0.731799	Early age-related macular degeneration || id:ebi-a-GCST010723	Early age-related macular degeneration	4	7420184	0.011818	8.7779e-06	class.Clostridia.id.1859
rs13179700	T	C	T	C	0.0511937	-0.0218	0.3474	5	149077788	0.0148	0.1392	Early age-related macular degeneration || id:ebi-a-GCST010723	Early age-related macular degeneration	5	149077788	0.0109569	3.37083e-06	class.Clostridia.id.1859
rs13421739	C	G	C	G	0.0888472	-0.0148	0.074	2	116724915	0.0266	0.579499	Early age-related macular degeneration || id:ebi-a-GCST010723	Early age-related macular degeneration	2	116724915	0.0179655	9.54199e-06	class.Clostridia.id.1859
rs1842454	G	A	G	A	-0.0547202	-0.0061	0.23	5	105060362	0.0167	0.7168	Early age-related macular degeneration || id:ebi-a-GCST010723	Early age-related macular degeneration	5	105060362	0.0127338	8.72023e-06	class.Clostridia.id.1859
rs2273429	A	G	A	G	-0.0724037	-0.0494	0.1151	14	52494072	0.0222	0.0259298	Early age-related macular degeneration || id:ebi-a-GCST010723	Early age-related macular degeneration	14	52494072	0.0153105	4.52136e-06	class.Clostridia.id.1859
rs6797343	G	T	G	T	0.0592279	-0.0321	0.1767	3	89268714	0.0184	0.0806696	Early age-related macular degeneration || id:ebi-a-GCST010723	Early age-related macular degeneration	3	89268714	0.0134556	9.35647e-06	class.Clostridia.id.1859
rs6814436	T	C	T	C	0.0739995	0.0121	0.1405	4	161507301	0.0206	0.5564	Early age-related macular degeneration || id:ebi-a-GCST010723	Early age-related macular degeneration	4	161507301	0.0150815	9.65098e-07	class.Clostridia.id.1859
rs6815608	T	C	T	C	0.103803	0.0058	0.0544	4	152131744	0.0316	0.8533	Early age-related macular degeneration || id:ebi-a-GCST010723	Early age-related macular degeneration	4	152131744	0.0210883	4.01857e-07	class.Clostridia.id.1859
rs6934062	G	C	G	C	0.0524406	0.0041	0.2874	6	163743050	0.0163	0.8006	Early age-related macular degeneration || id:ebi-a-GCST010723	Early age-related macular degeneration	6	163743050	0.0116115	6.53083e-06	class.Clostridia.id.1859
rs7269302	A	T	A	T	-0.0963981	0.0082	0.0592	20	50803760	0.0307	0.7895	Early age-related macular degeneration || id:ebi-a-GCST010723	Early age-related macular degeneration	20	50803760	0.0212007	9.04045e-06	class.Clostridia.id.1859
rs72738886	T	C	T	C	0.086617	-0.0281	0.0908	5	35770550	0.0267	0.2916	Early age-related macular degeneration || id:ebi-a-GCST010723	Early age-related macular degeneration	5	35770550	0.0190393	8.24241e-06	class.Clostridia.id.1859
rs72915163	T	C	T	C	-0.0581025	0.0097	0.2481	18	48792829	0.017	0.5696	Early age-related macular degeneration || id:ebi-a-GCST010723	Early age-related macular degeneration	18	48792829	0.0120557	1.34295e-06	class.Clostridia.id.1859
rs76767978	G	A	G	A	0.0698882	-0.0004	0.111	3	131371980	0.0228	0.9877	Early age-related macular degeneration || id:ebi-a-GCST010723	Early age-related macular degeneration	3	131371980	0.0156319	8.398e-06	class.Clostridia.id.1859
rs76860606	C	G	C	G	0.0947036	0.0698	0.0503	6	12397187	0.0353	0.0480098	Early age-related macular degeneration || id:ebi-a-GCST010723	Early age-related macular degeneration	6	12397187	0.0225117	7.53167e-06	class.Clostridia.id.1859
rs10209007	G	C	G	C	0.0795424	-0.0557	0.0892	2	231676041	0.0256	0.0294002	Early age-related macular degeneration || id:ebi-a-GCST010723	Early age-related macular degeneration	2	231676041	0.0182427	9.59556e-06	order.Clostridiales.id.1863
rs10774377	A	G	A	G	0.0523003	0.0202	0.2905	12	5942519	0.017	0.2349	Early age-related macular degeneration || id:ebi-a-GCST010723	Early age-related macular degeneration	12	5942519	0.0113859	3.80899e-06	order.Clostridiales.id.1863
rs112334273	G	A	G	A	0.0639383	-0.0039	0.2167	21	40703251	0.0184	0.8334	Early age-related macular degeneration || id:ebi-a-GCST010723	Early age-related macular degeneration	21	40703251	0.0127404	4.07257e-07	order.Clostridiales.id.1863
rs13105690	T	C	T	C	-0.0527441	-0.0058	0.2735	4	7420184	0.017	0.731799	Early age-related macular degeneration || id:ebi-a-GCST010723	Early age-related macular degeneration	4	7420184	0.011818	9.36806e-06	order.Clostridiales.id.1863
rs13179700	T	C	T	C	0.0510953	-0.0218	0.3474	5	149077788	0.0148	0.1392	Early age-related macular degeneration || id:ebi-a-GCST010723	Early age-related macular degeneration	5	149077788	0.0109569	3.52111e-06	order.Clostridiales.id.1863
rs1842454	G	A	G	A	-0.0543676	-0.0061	0.23	5	105060362	0.0167	0.7168	Early age-related macular degeneration || id:ebi-a-GCST010723	Early age-related macular degeneration	5	105060362	0.012734	9.91744e-06	order.Clostridiales.id.1863
rs2273429	A	G	A	G	-0.0726191	-0.0494	0.1151	14	52494072	0.0222	0.0259298	Early age-related macular degeneration || id:ebi-a-GCST010723	Early age-related macular degeneration	14	52494072	0.0153105	4.16871e-06	order.Clostridiales.id.1863
rs290772	G	A	G	A	0.084254	0.006	0.0785	2	102126220	0.0264	0.822	Early age-related macular degeneration || id:ebi-a-GCST010723	Early age-related macular degeneration	2	102126220	0.0196297	9.99759e-06	order.Clostridiales.id.1863
rs6442336	C	T	C	T	-0.0547729	-0.0154	0.227	3	12870886	0.017	0.366	Early age-related macular degeneration || id:ebi-a-GCST010723	Early age-related macular degeneration	3	12870886	0.0124169	9.62568e-06	order.Clostridiales.id.1863
rs6814436	T	C	T	C	0.0741858	0.0121	0.1405	4	161507301	0.0206	0.5564	Early age-related macular degeneration || id:ebi-a-GCST010723	Early age-related macular degeneration	4	161507301	0.0150814	9.06288e-07	order.Clostridiales.id.1863
rs6815608	T	C	T	C	0.104089	0.0058	0.0544	4	152131744	0.0316	0.8533	Early age-related macular degeneration || id:ebi-a-GCST010723	Early age-related macular degeneration	4	152131744	0.0210883	3.71989e-07	order.Clostridiales.id.1863
rs6934062	G	C	G	C	0.0522397	0.0041	0.2874	6	163743050	0.0163	0.8006	Early age-related macular degeneration || id:ebi-a-GCST010723	Early age-related macular degeneration	6	163743050	0.0116116	7.09483e-06	order.Clostridiales.id.1863
rs7269302	A	T	A	T	-0.0965346	0.0082	0.0592	20	50803760	0.0307	0.7895	Early age-related macular degeneration || id:ebi-a-GCST010723	Early age-related macular degeneration	20	50803760	0.0212006	8.84345e-06	order.Clostridiales.id.1863
rs72738886	T	C	T	C	0.0865333	-0.0281	0.0908	5	35770550	0.0267	0.2916	Early age-related macular degeneration || id:ebi-a-GCST010723	Early age-related macular degeneration	5	35770550	0.0190392	8.41577e-06	order.Clostridiales.id.1863
rs72915163	T	C	T	C	-0.0580246	0.0097	0.2481	18	48792829	0.017	0.5696	Early age-related macular degeneration || id:ebi-a-GCST010723	Early age-related macular degeneration	18	48792829	0.0120558	1.39104e-06	order.Clostridiales.id.1863
rs76767978	G	A	G	A	0.0699806	-0.0004	0.111	3	131371980	0.0228	0.9877	Early age-related macular degeneration || id:ebi-a-GCST010723	Early age-related macular degeneration	3	131371980	0.0156318	8.17561e-06	order.Clostridiales.id.1863
rs76860606	C	G	C	G	0.094122	0.0698	0.0503	6	12397187	0.0353	0.0480098	Early age-related macular degeneration || id:ebi-a-GCST010723	Early age-related macular degeneration	6	12397187	0.0225117	8.58167e-06	order.Clostridiales.id.1863
rs10217435	C	T	C	T	-0.0883756	0.0095	0.0743	9	86052655	0.0275	0.7302	Early age-related macular degeneration || id:ebi-a-GCST010723	Early age-related macular degeneration	9	86052655	0.0197506	6.5076e-06	family.Rikenellaceae.id.967
rs10832801	A	C	A	C	-0.0534763	-0.0138	0.2765	11	17589129	0.0177	0.4345	Early age-related macular degeneration || id:ebi-a-GCST010723	Early age-related macular degeneration	11	17589129	0.0122666	7.50417e-06	family.Rikenellaceae.id.967
rs1939881	G	A	G	A	-0.105589	0.0274	0.0645	11	95304834	0.0292	0.3477	Early age-related macular degeneration || id:ebi-a-GCST010723	Early age-related macular degeneration	11	95304834	0.0206213	5.64373e-07	family.Rikenellaceae.id.967
rs2447496	G	A	G	A	-0.0549203	0.0004	0.2523	8	99188924	0.0174	0.9835	Early age-related macular degeneration || id:ebi-a-GCST010723	Early age-related macular degeneration	8	99188924	0.0121904	6.0861e-06	family.Rikenellaceae.id.967
rs2833282	G	A	G	A	0.0711137	-0.0389	0.1144	21	32496710	0.0235	0.0975394	Early age-related macular degeneration || id:ebi-a-GCST010723	Early age-related macular degeneration	21	32496710	0.0156966	4.31106e-06	family.Rikenellaceae.id.967
rs35909684	A	C	A	C	-0.0850181	0.0274	0.0898	8	144441740	0.0252	0.2778	Early age-related macular degeneration || id:ebi-a-GCST010723	Early age-related macular degeneration	8	144441740	0.0191539	7.09826e-06	family.Rikenellaceae.id.967
rs36021379	A	G	A	G	-0.0656005	0.0045	0.1884	21	28515912	0.0199	0.8212	Early age-related macular degeneration || id:ebi-a-GCST010723	Early age-related macular degeneration	21	28515912	0.0144903	7.1952e-06	family.Rikenellaceae.id.967
rs4264350	T	C	T	C	-0.0526393	0.0007	0.3959	15	71658642	0.0145	0.9591	Early age-related macular degeneration || id:ebi-a-GCST010723	Early age-related macular degeneration	15	71658642	0.0108555	1.34832e-06	family.Rikenellaceae.id.967
rs4783173	C	G	C	G	0.0481514	0.0145	0.4601	16	85396629	0.0154	0.3473	Early age-related macular degeneration || id:ebi-a-GCST010723	Early age-related macular degeneration	16	85396629	0.0110006	7.0641e-06	family.Rikenellaceae.id.967
rs59663348	G	A	G	A	0.0570915	-0.0009	0.2147	18	4069710	0.0174	0.9577	Early age-related macular degeneration || id:ebi-a-GCST010723	Early age-related macular degeneration	18	4069710	0.0125048	6.12244e-06	family.Rikenellaceae.id.967
rs62532512	C	A	C	A	-0.0504257	-0.0085	0.4483	9	14158854	0.0148	0.5683	Early age-related macular degeneration || id:ebi-a-GCST010723	Early age-related macular degeneration	9	14158854	0.0107399	2.76426e-06	family.Rikenellaceae.id.967
rs67281112	G	C	G	C	0.0635814	-0.0169	0.2012	7	135778919	0.0208	0.4156	Early age-related macular degeneration || id:ebi-a-GCST010723	Early age-related macular degeneration	7	135778919	0.0137451	3.63475e-06	family.Rikenellaceae.id.967
rs6744030	C	T	C	T	0.0696747	-0.0146	0.1277	2	174257127	0.0238	0.5389	Early age-related macular degeneration || id:ebi-a-GCST010723	Early age-related macular degeneration	2	174257127	0.0157103	9.31514e-06	family.Rikenellaceae.id.967
rs67705352	T	G	T	G	-0.0549688	-0.0074	0.371	1	19790706	0.0151	0.6244	Early age-related macular degeneration || id:ebi-a-GCST010723	Early age-related macular degeneration	1	19790706	0.0110534	6.57556e-07	family.Rikenellaceae.id.967
rs6837275	A	G	A	G	0.0570355	-0.0055	0.2893	4	187842232	0.0169	0.744	Early age-related macular degeneration || id:ebi-a-GCST010723	Early age-related macular degeneration	4	187842232	0.011887	1.447e-06	family.Rikenellaceae.id.967
rs7242694	C	T	C	T	-0.0618674	0.031	0.1966	18	10338470	0.0191	0.1043	Early age-related macular degeneration || id:ebi-a-GCST010723	Early age-related macular degeneration	18	10338470	0.0134882	5.80709e-06	family.Rikenellaceae.id.967
rs74474130	T	G	T	G	0.137747	0.0326	0.0544	14	90270821	0.0369	0.3766	Early age-related macular degeneration || id:ebi-a-GCST010723	Early age-related macular degeneration	14	90270821	0.0295688	3.61378e-06	family.Rikenellaceae.id.967
rs77885767	C	T	C	T	-0.156209	0.0027	0.048	14	21548634	0.0336	0.9363	Early age-related macular degeneration || id:ebi-a-GCST010723	Early age-related macular degeneration	14	21548634	0.0336482	2.84694e-06	family.Rikenellaceae.id.967
rs9389714	C	T	C	T	-0.0636841	-0.0082	0.1532	6	100244667	0.0197	0.6757	Early age-related macular degeneration || id:ebi-a-GCST010723	Early age-related macular degeneration	6	100244667	0.0143416	8.79066e-06	family.Rikenellaceae.id.967
rs9578457	G	A	G	A	-0.141478	0.0421	0.0548	13	22867356	0.0331	0.2031	Early age-related macular degeneration || id:ebi-a-GCST010723	Early age-related macular degeneration	13	22867356	0.0315848	3.99449e-06	family.Rikenellaceae.id.967
rs9603208	G	T	G	T	0.0821173	-0.0224	0.1094	13	38044689	0.0231	0.3324	Early age-related macular degeneration || id:ebi-a-GCST010723	Early age-related macular degeneration	13	38044689	0.0159596	1.91801e-07	family.Rikenellaceae.id.967
rs10231386	G	C	G	C	-0.172993	0.0561	0.0486	7	6719867	0.0339	0.0980099	Early age-related macular degeneration || id:ebi-a-GCST010723	Early age-related macular degeneration	7	6719867	0.0390401	4.61652e-06	genus.unknowngenus.id.1868
rs1044939	C	T	C	T	0.109022	-0.0356	0.0822	12	57449705	0.0265	0.1783	Early age-related macular degeneration || id:ebi-a-GCST010723	Early age-related macular degeneration	12	57449705	0.0242017	7.01695e-06	genus.unknowngenus.id.1868
rs115372687	A	G	A	G	0.108994	-0.0115	0.0839	1	27221334	0.0269	0.667699	Early age-related macular degeneration || id:ebi-a-GCST010723	Early age-related macular degeneration	1	27221334	0.0243264	9.12788e-06	genus.unknowngenus.id.1868
rs11709800	T	C	T	C	0.0879804	-0.0055	0.238	3	161557749	0.0171	0.7501	Early age-related macular degeneration || id:ebi-a-GCST010723	Early age-related macular degeneration	3	161557749	0.016634	1.48234e-07	genus.unknowngenus.id.1868
rs12634544	T	C	T	C	-0.0813051	0.0092	0.2552	3	12351583	0.0162	0.568801	Early age-related macular degeneration || id:ebi-a-GCST010723	Early age-related macular degeneration	3	12351583	0.015882	2.60324e-07	genus.unknowngenus.id.1868
rs12930556	C	T	C	T	0.064211	0.0226	0.4511	16	8870618	0.0146	0.1223	Early age-related macular degeneration || id:ebi-a-GCST010723	Early age-related macular degeneration	16	8870618	0.0139816	4.54295e-06	genus.unknowngenus.id.1868
rs138437711	A	G	A	G	-0.087484	-0.0083	0.1599	10	134926480	0.0203	0.6832	Early age-related macular degeneration || id:ebi-a-GCST010723	Early age-related macular degeneration	10	134926480	0.0192215	4.65993e-06	genus.unknowngenus.id.1868
rs17291611	A	G	A	G	-0.0905691	0.0021	0.1704	10	109292487	0.0194	0.9133	Early age-related macular degeneration || id:ebi-a-GCST010723	Early age-related macular degeneration	10	109292487	0.0190904	2.29784e-06	genus.unknowngenus.id.1868
rs3010848	G	A	G	A	-0.0696728	-0.0419	0.3292	1	221945123	0.0146	0.00419498	Early age-related macular degeneration || id:ebi-a-GCST010723	Early age-related macular degeneration	1	221945123	0.0146631	1.78295e-06	genus.unknowngenus.id.1868
rs35947731	C	T	C	T	-0.131218	0.0186	0.0677	7	69979141	0.0283	0.5123	Early age-related macular degeneration || id:ebi-a-GCST010723	Early age-related macular degeneration	7	69979141	0.0288407	5.43191e-06	genus.unknowngenus.id.1868
rs4848741	A	G	A	G	-0.0682414	0.0008	0.3288	2	122818391	0.0152	0.9568	Early age-related macular degeneration || id:ebi-a-GCST010723	Early age-related macular degeneration	2	122818391	0.0149403	5.52765e-06	genus.unknowngenus.id.1868
rs6595770	G	T	G	T	-0.0851224	0.0163	0.2063	5	126751728	0.0177	0.3572	Early age-related macular degeneration || id:ebi-a-GCST010723	Early age-related macular degeneration	5	126751728	0.01769	1.98224e-06	genus.unknowngenus.id.1868
rs72819830	A	G	A	G	0.226767	-0.0264	0.0517	2	81684934	0.0345	0.4436	Early age-related macular degeneration || id:ebi-a-GCST010723	Early age-related macular degeneration	2	81684934	0.0467216	1.6142e-06	genus.unknowngenus.id.1868
rs10233278	T	C	T	C	-0.116319	0.0076	0.4358	7	117496144	0.0139	0.5827	Early age-related macular degeneration || id:ebi-a-GCST010723	Early age-related macular degeneration	7	117496144	0.0248527	3.50803e-06	order.Bacillales.id.1674
rs10410917	T	C	T	C	0.11471	-0.0009	0.5756	19	14970441	0.0145	0.9514	Early age-related macular degeneration || id:ebi-a-GCST010723	Early age-related macular degeneration	19	14970441	0.0250025	5.57348e-06	order.Bacillales.id.1674
rs11034576	A	G	A	G	0.205765	0.0251	0.0752	11	38085711	0.027	0.3535	Early age-related macular degeneration || id:ebi-a-GCST010723	Early age-related macular degeneration	11	38085711	0.0453311	8.85974e-06	order.Bacillales.id.1674
rs11207728	G	A	G	A	-0.14455	-0.0231	0.2009	1	61827534	0.0176	0.1885	Early age-related macular degeneration || id:ebi-a-GCST010723	Early age-related macular degeneration	1	61827534	0.0316912	5.73457e-06	order.Bacillales.id.1674
rs11844714	A	G	A	G	-0.143245	-0.019	0.1771	14	49001226	0.0184	0.3016	Early age-related macular degeneration || id:ebi-a-GCST010723	Early age-related macular degeneration	14	49001226	0.0320272	5.06212e-06	order.Bacillales.id.1674
rs12522021	T	A	T	A	0.174339	-0.0214	0.0948	5	78856074	0.0253	0.3982	Early age-related macular degeneration || id:ebi-a-GCST010723	Early age-related macular degeneration	5	78856074	0.0400515	7.60217e-06	order.Bacillales.id.1674
rs1287018	G	A	G	A	0.141125	-0.0067	0.1844	20	5826474	0.0189	0.7227	Early age-related macular degeneration || id:ebi-a-GCST010723	Early age-related macular degeneration	20	5826474	0.0319309	9.87091e-06	order.Bacillales.id.1674
rs4617108	A	G	A	G	0.248861	-0.033	0.0607	7	49423832	0.0315	0.2955	Early age-related macular degeneration || id:ebi-a-GCST010723	Early age-related macular degeneration	7	49423832	0.0525929	1.97506e-06	order.Bacillales.id.1674
rs62640857	A	G	A	G	0.148238	0.0518	0.1817	12	69332975	0.0188	0.00589794	Early age-related macular degeneration || id:ebi-a-GCST010723	Early age-related macular degeneration	12	69332975	0.0326455	4.49259e-06	order.Bacillales.id.1674
rs74420793	A	G	A	G	-0.164413	0.0223	0.155	4	127766709	0.0197	0.2562	Early age-related macular degeneration || id:ebi-a-GCST010723	Early age-related macular degeneration	4	127766709	0.0353763	3.07323e-06	order.Bacillales.id.1674
rs74887130	C	G	C	G	-0.192166	-0.0461	0.1347	21	28684912	0.0229	0.0438198	Early age-related macular degeneration || id:ebi-a-GCST010723	Early age-related macular degeneration	21	28684912	0.0358817	1.16118e-07	order.Bacillales.id.1674
rs10248854	C	A	C	A	-0.0527827	0.0239	0.3544	7	121281238	0.0148	0.1058	Early age-related macular degeneration || id:ebi-a-GCST010723	Early age-related macular degeneration	7	121281238	0.0113464	4.20676e-06	genus..Eubacteriumrectalegroup.id.14374
rs10797540	A	G	A	G	0.0503179	-0.0312	0.4268	1	234530370	0.0144	0.0307603	Early age-related macular degeneration || id:ebi-a-GCST010723	Early age-related macular degeneration	1	234530370	0.0108389	3.53384e-06	genus..Eubacteriumrectalegroup.id.14374
rs10892089	C	G	C	G	-0.0635522	0.0065	0.1835	11	98523638	0.0183	0.722301	Early age-related macular degeneration || id:ebi-a-GCST010723	Early age-related macular degeneration	11	98523638	0.0140072	6.21821e-06	genus..Eubacteriumrectalegroup.id.14374
rs117151453	G	C	G	C	-0.113141	-0.0049	0.0579	12	20066025	0.0321	0.8792	Early age-related macular degeneration || id:ebi-a-GCST010723	Early age-related macular degeneration	12	20066025	0.0243541	1.84432e-06	genus..Eubacteriumrectalegroup.id.14374
rs143694765	T	C	T	C	0.0870025	-0.0012	0.1	1	116082909	0.0254	0.9628	Early age-related macular degeneration || id:ebi-a-GCST010723	Early age-related macular degeneration	1	116082909	0.019779	9.75369e-06	genus..Eubacteriumrectalegroup.id.14374
rs16960159	C	G	C	G	-0.156596	0.0648	0.0494	18	37703874	0.0348	0.0628594	Early age-related macular degeneration || id:ebi-a-GCST010723	Early age-related macular degeneration	18	37703874	0.0336234	4.10132e-06	genus..Eubacteriumrectalegroup.id.14374
rs2884897	A	G	A	G	-0.129364	-0.0058	0.0464	11	8129537	0.034	0.865	Early age-related macular degeneration || id:ebi-a-GCST010723	Early age-related macular degeneration	11	8129537	0.0289021	6.44426e-06	genus..Eubacteriumrectalegroup.id.14374
rs314726	T	C	T	C	0.0528824	0.0083	0.4468	2	125553155	0.0149	0.5777	Early age-related macular degeneration || id:ebi-a-GCST010723	Early age-related macular degeneration	2	125553155	0.0109486	1.37967e-06	genus..Eubacteriumrectalegroup.id.14374
rs35398954	A	G	A	G	-0.0901402	0.0134	0.1056	15	93006765	0.0248	0.5876	Early age-related macular degeneration || id:ebi-a-GCST010723	Early age-related macular degeneration	15	93006765	0.0174602	5.39945e-07	genus..Eubacteriumrectalegroup.id.14374
rs3980709	A	T	A	T	-0.0622701	-0.0089	0.1695	1	170900221	0.0191	0.641201	Early age-related macular degeneration || id:ebi-a-GCST010723	Early age-related macular degeneration	1	170900221	0.0140572	6.85524e-06	genus..Eubacteriumrectalegroup.id.14374
rs59427698	A	G	A	G	-0.0576035	0.013	0.239	9	129425745	0.0177	0.4623	Early age-related macular degeneration || id:ebi-a-GCST010723	Early age-related macular degeneration	9	129425745	0.0130853	5.36906e-06	genus..Eubacteriumrectalegroup.id.14374
rs62547233	A	G	A	G	0.0536319	-0.0028	0.2815	9	92013419	0.0158	0.8572	Early age-related macular degeneration || id:ebi-a-GCST010723	Early age-related macular degeneration	9	92013419	0.0120201	9.8982e-06	genus..Eubacteriumrectalegroup.id.14374
rs10263623	C	T	C	T	0.193496	0.0008	0.1007	7	64894137	0.0309	0.9805	Early age-related macular degeneration || id:ebi-a-GCST010723	Early age-related macular degeneration	7	64894137	0.0439023	8.90706e-06	genus..Eubacteriumnodatumgroup.id.11297
rs10458299	T	C	T	C	-0.187753	-0.0031	0.0894	7	135052348	0.0257	0.9045	Early age-related macular degeneration || id:ebi-a-GCST010723	Early age-related macular degeneration	7	135052348	0.041969	8.36714e-06	genus..Eubacteriumnodatumgroup.id.11297
rs11006576	A	G	A	G	-0.110167	0.0022	0.5007	10	61322015	0.0147	0.8787	Early age-related macular degeneration || id:ebi-a-GCST010723	Early age-related macular degeneration	10	61322015	0.024593	7.98664e-06	genus..Eubacteriumnodatumgroup.id.11297
rs113893692	C	T	C	T	-0.185107	-0.0083	0.1087	9	28245518	0.0241	0.731799	Early age-related macular degeneration || id:ebi-a-GCST010723	Early age-related macular degeneration	9	28245518	0.0403573	5.75702e-06	genus..Eubacteriumnodatumgroup.id.11297
rs34297067	A	G	A	G	-0.186907	0.0396	0.1551	14	52185888	0.0196	0.0429596	Early age-related macular degeneration || id:ebi-a-GCST010723	Early age-related macular degeneration	14	52185888	0.0341475	6.59784e-08	genus..Eubacteriumnodatumgroup.id.11297
rs61841040	G	T	G	T	0.160621	-0.0128	0.1533	10	9659749	0.0207	0.5358	Early age-related macular degeneration || id:ebi-a-GCST010723	Early age-related macular degeneration	10	9659749	0.0341609	3.56141e-06	genus..Eubacteriumnodatumgroup.id.11297
rs6818880	A	G	A	G	-0.110081	-0.0125	0.4581	4	94712747	0.0149	0.4009	Early age-related macular degeneration || id:ebi-a-GCST010723	Early age-related macular degeneration	4	94712747	0.0245964	7.8254e-06	genus..Eubacteriumnodatumgroup.id.11297
rs77910827	C	T	C	T	0.201788	0.0092	0.098	9	96597985	0.0248	0.709601	Early age-related macular degeneration || id:ebi-a-GCST010723	Early age-related macular degeneration	9	96597985	0.0413568	9.05381e-07	genus..Eubacteriumnodatumgroup.id.11297
rs7827125	C	T	C	T	0.1223	0.0174	0.2807	8	4954912	0.0159	0.2735	Early age-related macular degeneration || id:ebi-a-GCST010723	Early age-related macular degeneration	8	4954912	0.0271331	7.17355e-06	genus..Eubacteriumnodatumgroup.id.11297
rs7880204	T	C	T	C	-0.125454	-0.0093	0.2691	1	171060821	0.0162	0.5672	Early age-related macular degeneration || id:ebi-a-GCST010723	Early age-related macular degeneration	1	171060821	0.0275303	6.83884e-06	genus..Eubacteriumnodatumgroup.id.11297
rs9425984	T	C	T	C	-0.130234	0.0054	0.2401	1	34529736	0.0169	0.7501	Early age-related macular degeneration || id:ebi-a-GCST010723	Early age-related macular degeneration	1	34529736	0.0292347	7.20681e-06	genus..Eubacteriumnodatumgroup.id.11297
rs10274562	C	T	C	T	0.110917	0.0024	0.351	7	11222521	0.0151	0.874	Early age-related macular degeneration || id:ebi-a-GCST010723	Early age-related macular degeneration	7	11222521	0.0244556	6.49607e-06	genus.RuminococcaceaeUCG011.id.11368
rs12636310	G	A	G	A	0.132725	0.011	0.2149	3	185469491	0.0173	0.5244	Early age-related macular degeneration || id:ebi-a-GCST010723	Early age-related macular degeneration	3	185469491	0.0282037	2.81235e-06	genus.RuminococcaceaeUCG011.id.11368
rs12724320	C	T	C	T	-0.120881	-0.0235	0.3154	1	179370499	0.0152	0.1208	Early age-related macular degeneration || id:ebi-a-GCST010723	Early age-related macular degeneration	1	179370499	0.0249229	1.51986e-06	genus.RuminococcaceaeUCG011.id.11368
rs1416041	A	C	A	C	-0.182339	0.0091	0.1367	6	105073676	0.0203	0.654	Early age-related macular degeneration || id:ebi-a-GCST010723	Early age-related macular degeneration	6	105073676	0.0339898	7.04419e-08	genus.RuminococcaceaeUCG011.id.11368
rs2729556	C	T	C	T	-0.109097	0.0233	0.5247	7	111763988	0.0149	0.1186	Early age-related macular degeneration || id:ebi-a-GCST010723	Early age-related macular degeneration	7	111763988	0.0233699	3.18679e-06	genus.RuminococcaceaeUCG011.id.11368
rs4490371	T	C	T	C	-0.111816	0.0268	0.3389	3	76205107	0.0152	0.07808	Early age-related macular degeneration || id:ebi-a-GCST010723	Early age-related macular degeneration	3	76205107	0.0248963	7.74624e-06	genus.RuminococcaceaeUCG011.id.11368
rs79113084	C	T	C	T	-0.152166	-0.0175	0.1519	12	29634919	0.0214	0.413	Early age-related macular degeneration || id:ebi-a-GCST010723	Early age-related macular degeneration	12	29634919	0.0317519	2.06123e-06	genus.RuminococcaceaeUCG011.id.11368
rs9729514	A	G	A	G	0.184934	0.0014	0.0984	1	219901055	0.0242	0.954	Early age-related macular degeneration || id:ebi-a-GCST010723	Early age-related macular degeneration	1	219901055	0.0394616	2.36769e-06	genus.RuminococcaceaeUCG011.id.11368
rs10279978	A	G	A	G	-0.0622202	-0.0335	0.3208	7	5319387	0.0183	0.0667406	Early age-related macular degeneration || id:ebi-a-GCST010723	Early age-related macular degeneration	7	5319387	0.0127675	1.17009e-06	genus.Romboutsia.id.11347
rs11221428	T	C	T	C	-0.0726779	-0.0015	0.1721	11	99665050	0.019	0.9358	Early age-related macular degeneration || id:ebi-a-GCST010723	Early age-related macular degeneration	11	99665050	0.0158263	6.48646e-06	genus.Romboutsia.id.11347
rs114398731	G	C	G	C	-0.131039	0.044	0.0506	5	57229635	0.038	0.2469	Early age-related macular degeneration || id:ebi-a-GCST010723	Early age-related macular degeneration	5	57229635	0.0293815	7.95851e-06	genus.Romboutsia.id.11347
rs16843578	C	T	C	T	-0.0875276	0.0394	0.0951	1	171903885	0.0241	0.1015	Early age-related macular degeneration || id:ebi-a-GCST010723	Early age-related macular degeneration	1	171903885	0.0196779	5.08123e-06	genus.Romboutsia.id.11347
rs28603357	T	C	T	C	-0.214911	-0.0446	0.0516	7	106406824	0.0348	0.2005	Early age-related macular degeneration || id:ebi-a-GCST010723	Early age-related macular degeneration	7	106406824	0.0474739	8.52235e-06	genus.Romboutsia.id.11347
rs34302036	A	G	A	G	0.0550261	0.0086	0.4129	7	78136725	0.0142	0.5472	Early age-related macular degeneration || id:ebi-a-GCST010723	Early age-related macular degeneration	7	78136725	0.0120835	5.87667e-06	genus.Romboutsia.id.11347
rs61841503	G	A	G	A	0.092888	0.0017	0.1575	10	17019559	0.0197	0.9299	Early age-related macular degeneration || id:ebi-a-GCST010723	Early age-related macular degeneration	10	17019559	0.0171454	3.99597e-08	genus.Romboutsia.id.11347
rs62504452	A	G	A	G	-0.0710048	-0.0094	0.1724	7	145760298	0.019	0.621299	Early age-related macular degeneration || id:ebi-a-GCST010723	Early age-related macular degeneration	7	145760298	0.0156654	4.65831e-06	genus.Romboutsia.id.11347
rs7109293	A	G	A	G	0.0919112	0.0144	0.0788	11	133834657	0.0306	0.6383	Early age-related macular degeneration || id:ebi-a-GCST010723	Early age-related macular degeneration	11	133834657	0.0205738	6.98354e-06	genus.Romboutsia.id.11347
rs75200530	T	G	T	G	-0.190644	0.0518	0.0488	8	5088054	0.0349	0.1382	Early age-related macular degeneration || id:ebi-a-GCST010723	Early age-related macular degeneration	8	5088054	0.0421065	5.06555e-06	genus.Romboutsia.id.11347
rs75987356	G	A	G	A	-0.129578	-0.0302	0.0608	2	16066705	0.0338	0.3718	Early age-related macular degeneration || id:ebi-a-GCST010723	Early age-related macular degeneration	2	16066705	0.0280454	6.70799e-06	genus.Romboutsia.id.11347
rs77702691	A	G	A	G	-0.094406	0.0048	0.0977	13	88725540	0.0257	0.8518	Early age-related macular degeneration || id:ebi-a-GCST010723	Early age-related macular degeneration	13	88725540	0.0208544	7.36973e-06	genus.Romboutsia.id.11347
rs9389266	T	G	T	G	0.0722815	0.0166	0.156	6	135411737	0.0195	0.3962	Early age-related macular degeneration || id:ebi-a-GCST010723	Early age-related macular degeneration	6	135411737	0.0162353	9.38461e-06	genus.Romboutsia.id.11347
rs9567264	C	T	C	T	0.0580018	-0.014	0.3079	13	32720756	0.0156	0.37	Early age-related macular degeneration || id:ebi-a-GCST010723	Early age-related macular degeneration	13	32720756	0.0127495	5.75689e-06	genus.Romboutsia.id.11347
rs1031599	G	T	G	T	-0.078627	-0.0324	0.0942	3	66725825	0.0253	0.2004	Early age-related macular degeneration || id:ebi-a-GCST010723	Early age-related macular degeneration	3	66725825	0.0175644	6.31376e-06	genus.Lachnoclostridium.id.11308
rs12566975	T	C	T	C	-0.0468097	0.0075	0.4909	1	185091351	0.0146	0.6096	Early age-related macular degeneration || id:ebi-a-GCST010723	Early age-related macular degeneration	1	185091351	0.0105787	9.57204e-06	genus.Lachnoclostridium.id.11308
rs1528479	G	A	G	A	-0.0497798	0.0168	0.3477	2	167244051	0.0151	0.2664	Early age-related macular degeneration || id:ebi-a-GCST010723	Early age-related macular degeneration	2	167244051	0.0111919	9.63976e-06	genus.Lachnoclostridium.id.11308
rs1997204	T	C	T	C	-0.108075	0.0351	0.053	12	102046595	0.0323	0.2775	Early age-related macular degeneration || id:ebi-a-GCST010723	Early age-related macular degeneration	12	102046595	0.0242022	5.97081e-06	genus.Lachnoclostridium.id.11308
rs2385421	A	G	A	G	0.0746186	0.0055	0.0772	18	19743455	0.0303	0.8561	Early age-related macular degeneration || id:ebi-a-GCST010723	Early age-related macular degeneration	18	19743455	0.0180734	7.13717e-06	genus.Lachnoclostridium.id.11308
rs3821998	C	A	C	A	-0.0864066	-0.0308	0.0856	4	38694566	0.0261	0.2365	Early age-related macular degeneration || id:ebi-a-GCST010723	Early age-related macular degeneration	4	38694566	0.0192519	6.72052e-06	genus.Lachnoclostridium.id.11308
rs4738679	G	A	G	A	-0.0520267	0.013	0.34	8	59370320	0.0148	0.3791	Early age-related macular degeneration || id:ebi-a-GCST010723	Early age-related macular degeneration	8	59370320	0.011404	4.41754e-06	genus.Lachnoclostridium.id.11308
rs6112314	A	C	A	C	-0.0561715	-0.0166	0.3973	20	19300846	0.0145	0.2542	Early age-related macular degeneration || id:ebi-a-GCST010723	Early age-related macular degeneration	20	19300846	0.0108174	2.43212e-07	genus.Lachnoclostridium.id.11308
rs615997	T	C	T	C	0.0511752	-0.0064	0.487	3	23037786	0.0145	0.658901	Early age-related macular degeneration || id:ebi-a-GCST010723	Early age-related macular degeneration	3	23037786	0.0106491	2.02677e-06	genus.Lachnoclostridium.id.11308
rs62028349	G	C	G	C	0.0469989	-0.0105	0.4913	16	27217620	0.0143	0.462	Early age-related macular degeneration || id:ebi-a-GCST010723	Early age-related macular degeneration	16	27217620	0.0105971	9.17043e-06	genus.Lachnoclostridium.id.11308
rs62285313	A	G	A	G	0.0864203	0.0278	0.1009	3	177470032	0.0246	0.2594	Early age-related macular degeneration || id:ebi-a-GCST010723	Early age-related macular degeneration	3	177470032	0.0181565	1.58331e-06	genus.Lachnoclostridium.id.11308
rs72829893	G	T	G	T	0.117472	-0.0167	0.0502	17	46694541	0.0333	0.615399	Early age-related macular degeneration || id:ebi-a-GCST010723	Early age-related macular degeneration	17	46694541	0.0268103	5.57766e-06	genus.Lachnoclostridium.id.11308
rs78068103	A	G	A	G	0.0886199	0.0111	0.0766	17	13816159	0.0293	0.7052	Early age-related macular degeneration || id:ebi-a-GCST010723	Early age-related macular degeneration	17	13816159	0.0194248	3.66519e-06	genus.Lachnoclostridium.id.11308
rs789029	C	T	C	T	-0.0641288	0.0153	0.1779	18	1053252	0.0182	0.4012	Early age-related macular degeneration || id:ebi-a-GCST010723	Early age-related macular degeneration	18	1053252	0.0137974	3.75328e-06	genus.Lachnoclostridium.id.11308
rs1032598	G	A	G	A	-0.0886426	0.0125	0.2313	1	217548508	0.0168	0.4555	Early age-related macular degeneration || id:ebi-a-GCST010723	Early age-related macular degeneration	1	217548508	0.0189039	4.07584e-06	genus.unknowngenus.id.2041
rs11941716	A	G	A	G	0.101243	-0.0315	0.1475	4	7649861	0.03	0.2948	Early age-related macular degeneration || id:ebi-a-GCST010723	Early age-related macular degeneration	4	7649861	0.0224414	9.0663e-06	genus.unknowngenus.id.2041
rs16843660	A	G	A	G	0.234697	-0.0079	0.0499	2	196859205	0.035	0.8218	Early age-related macular degeneration || id:ebi-a-GCST010723	Early age-related macular degeneration	2	196859205	0.04907	1.75342e-06	genus.unknowngenus.id.2041
rs1962916	A	G	A	G	0.0737876	0.0121	0.3968	8	137542651	0.0146	0.4071	Early age-related macular degeneration || id:ebi-a-GCST010723	Early age-related macular degeneration	8	137542651	0.0162232	6.13846e-06	genus.unknowngenus.id.2041
rs2336448	T	C	T	C	0.0773742	0.0202	0.402	12	50212628	0.0145	0.1648	Early age-related macular degeneration || id:ebi-a-GCST010723	Early age-related macular degeneration	12	50212628	0.0160883	1.42898e-06	genus.unknowngenus.id.2041
rs249459	A	G	A	G	0.0737341	-0.0126	0.36	5	4994609	0.0148	0.3965	Early age-related macular degeneration || id:ebi-a-GCST010723	Early age-related macular degeneration	5	4994609	0.0165018	8.1231e-06	genus.unknowngenus.id.2041
rs2651663	A	G	A	G	-0.0762556	0.0024	0.3313	12	101911079	0.0147	0.8712	Early age-related macular degeneration || id:ebi-a-GCST010723	Early age-related macular degeneration	12	101911079	0.0168635	5.64147e-06	genus.unknowngenus.id.2041
rs35703006	G	T	G	T	0.0926669	0.0301	0.2045	8	28614217	0.0178	0.0904003	Early age-related macular degeneration || id:ebi-a-GCST010723	Early age-related macular degeneration	8	28614217	0.0190779	9.00771e-07	genus.unknowngenus.id.2041
rs553072	G	A	G	A	0.109193	-0.0521	0.1339	6	153504165	0.023	0.0234801	Early age-related macular degeneration || id:ebi-a-GCST010723	Early age-related macular degeneration	6	153504165	0.0230198	3.69096e-06	genus.unknowngenus.id.2041
rs6514318	T	C	T	C	0.128198	0.0301	0.0901	20	1322594	0.0252	0.2324	Early age-related macular degeneration || id:ebi-a-GCST010723	Early age-related macular degeneration	20	1322594	0.0281765	5.3768e-06	genus.unknowngenus.id.2041
rs7187855	A	C	A	C	0.199941	0.1087	0.0444	16	87893751	0.039	0.00525303	Early age-related macular degeneration || id:ebi-a-GCST010723	Early age-related macular degeneration	16	87893751	0.0418308	2.20601e-06	genus.unknowngenus.id.2041
rs921383	G	A	G	A	0.0723153	-0.0008	0.5422	11	77710841	0.014	0.9523	Early age-related macular degeneration || id:ebi-a-GCST010723	Early age-related macular degeneration	11	77710841	0.0159706	7.72897e-06	genus.unknowngenus.id.2041
rs1035406	G	A	G	A	-0.111241	-0.0103	0.1066	5	119372737	0.0233	0.658999	Early age-related macular degeneration || id:ebi-a-GCST010723	Early age-related macular degeneration	5	119372737	0.025156	9.17532e-06	genus.unknowngenus.id.2755
rs11630875	T	C	T	C	0.0925877	-0.0152	0.1735	15	61775734	0.0187	0.4172	Early age-related macular degeneration || id:ebi-a-GCST010723	Early age-related macular degeneration	15	61775734	0.0204021	6.93481e-06	genus.unknowngenus.id.2755
rs12977163	G	C	G	C	0.0744853	-0.0033	0.3711	19	28641647	0.015	0.8284	Early age-related macular degeneration || id:ebi-a-GCST010723	Early age-related macular degeneration	19	28641647	0.0163909	5.3616e-06	genus.unknowngenus.id.2755
rs13336560	C	T	C	T	-0.0722586	0.0127	0.4691	16	88554243	0.0244	0.6009	Early age-related macular degeneration || id:ebi-a-GCST010723	Early age-related macular degeneration	16	88554243	0.0158485	5.29696e-06	genus.unknowngenus.id.2755
rs1549633	A	C	A	C	0.101844	-0.0058	0.1545	5	27945645	0.0203	0.7751	Early age-related macular degeneration || id:ebi-a-GCST010723	Early age-related macular degeneration	5	27945645	0.0219252	3.39601e-06	genus.unknowngenus.id.2755
rs2074723	T	C	T	C	0.166302	0.0079	0.0533	7	50834929	0.0321	0.8053	Early age-related macular degeneration || id:ebi-a-GCST010723	Early age-related macular degeneration	7	50834929	0.0375751	8.75347e-06	genus.unknowngenus.id.2755
rs3730086	A	G	A	G	0.0806746	0.0162	0.2359	5	67577051	0.0166	0.3301	Early age-related macular degeneration || id:ebi-a-GCST010723	Early age-related macular degeneration	5	67577051	0.0180043	8.64775e-06	genus.unknowngenus.id.2755
rs3754624	C	T	C	T	0.0964478	0.0016	0.1807	2	225633812	0.0184	0.9321	Early age-related macular degeneration || id:ebi-a-GCST010723	Early age-related macular degeneration	2	225633812	0.0200589	2.15693e-06	genus.unknowngenus.id.2755
rs55876211	C	T	C	T	-0.0914764	0.0196	0.1784	3	84471266	0.0184	0.2863	Early age-related macular degeneration || id:ebi-a-GCST010723	Early age-related macular degeneration	3	84471266	0.0196919	2.86654e-06	genus.unknowngenus.id.2755
rs56250014	A	T	A	T	0.119153	0.0102	0.0984	8	131949033	0.0239	0.6687	Early age-related macular degeneration || id:ebi-a-GCST010723	Early age-related macular degeneration	8	131949033	0.025758	3.25858e-06	genus.unknowngenus.id.2755
rs61933850	G	A	G	A	0.165184	0.0253	0.0583	12	73139398	0.0329	0.4427	Early age-related macular degeneration || id:ebi-a-GCST010723	Early age-related macular degeneration	12	73139398	0.0361469	7.42875e-06	genus.unknowngenus.id.2755
rs7098347	G	A	G	A	0.0705089	0.0052	0.3869	10	113497648	0.0145	0.7209	Early age-related macular degeneration || id:ebi-a-GCST010723	Early age-related macular degeneration	10	113497648	0.0158542	7.36472e-06	genus.unknowngenus.id.2755
rs74354280	C	T	C	T	-0.0903316	0.0233	0.1645	4	134192918	0.0192	0.2234	Early age-related macular degeneration || id:ebi-a-GCST010723	Early age-related macular degeneration	4	134192918	0.0205472	8.7006e-06	genus.unknowngenus.id.2755
rs76784716	A	G	A	G	0.139756	0.0614	0.0702	2	169033340	0.0281	0.0290402	Early age-related macular degeneration || id:ebi-a-GCST010723	Early age-related macular degeneration	2	169033340	0.0286444	8.43037e-07	genus.unknowngenus.id.2755
rs9813022	A	G	A	G	-0.0822798	-0.01	0.3116	3	13726736	0.0151	0.5079	Early age-related macular degeneration || id:ebi-a-GCST010723	Early age-related macular degeneration	3	13726736	0.016401	5.10261e-07	genus.unknowngenus.id.2755
rs1035406	G	A	G	A	-0.11354	-0.0103	0.1066	5	119372737	0.0233	0.658999	Early age-related macular degeneration || id:ebi-a-GCST010723	Early age-related macular degeneration	5	119372737	0.0250863	5.84451e-06	family.Rhodospirillaceae.id.2717
rs11591293	G	T	G	T	0.0743184	-0.0013	0.3854	10	113419797	0.0145	0.9291	Early age-related macular degeneration || id:ebi-a-GCST010723	Early age-related macular degeneration	10	113419797	0.0158724	2.67148e-06	family.Rhodospirillaceae.id.2717
rs12977163	G	C	G	C	0.0730951	-0.0033	0.3711	19	28641647	0.015	0.8284	Early age-related macular degeneration || id:ebi-a-GCST010723	Early age-related macular degeneration	19	28641647	0.0163491	7.62595e-06	family.Rhodospirillaceae.id.2717
rs13336560	C	T	C	T	-0.0701719	0.0127	0.4691	16	88554243	0.0244	0.6009	Early age-related macular degeneration || id:ebi-a-GCST010723	Early age-related macular degeneration	16	88554243	0.0158061	9.17333e-06	family.Rhodospirillaceae.id.2717
rs1549633	A	C	A	C	0.0999312	-0.0058	0.1545	5	27945645	0.0203	0.7751	Early age-related macular degeneration || id:ebi-a-GCST010723	Early age-related macular degeneration	5	27945645	0.0218634	4.70392e-06	family.Rhodospirillaceae.id.2717
rs1923415	A	G	A	G	-0.0999238	0.0454	0.1275	6	89268715	0.0211	0.0313401	Early age-related macular degeneration || id:ebi-a-GCST010723	Early age-related macular degeneration	6	89268715	0.0227326	9.63701e-06	family.Rhodospirillaceae.id.2717
rs3754624	C	T	C	T	0.0971389	0.0016	0.1807	2	225633812	0.0184	0.9321	Early age-related macular degeneration || id:ebi-a-GCST010723	Early age-related macular degeneration	2	225633812	0.0200064	1.7148e-06	family.Rhodospirillaceae.id.2717
rs4278423	T	C	T	C	0.107529	-0.0309	0.1189	10	2670553	0.0224	0.1683	Early age-related macular degeneration || id:ebi-a-GCST010723	Early age-related macular degeneration	10	2670553	0.0235725	3.12021e-06	family.Rhodospirillaceae.id.2717
rs4822789	G	C	G	C	0.0734321	0.002	0.3461	22	27173098	0.0152	0.8928	Early age-related macular degeneration || id:ebi-a-GCST010723	Early age-related macular degeneration	22	27173098	0.0160521	7.00522e-06	family.Rhodospirillaceae.id.2717
rs55876211	C	T	C	T	-0.0911851	0.0196	0.1784	3	84471266	0.0184	0.2863	Early age-related macular degeneration || id:ebi-a-GCST010723	Early age-related macular degeneration	3	84471266	0.0196395	2.86679e-06	family.Rhodospirillaceae.id.2717
rs61933850	G	A	G	A	0.164808	0.0253	0.0583	12	73139398	0.0329	0.4427	Early age-related macular degeneration || id:ebi-a-GCST010723	Early age-related macular degeneration	12	73139398	0.0360647	7.22582e-06	family.Rhodospirillaceae.id.2717
rs6679026	T	C	T	C	0.111984	0.0529	0.1052	1	78619512	0.0232	0.02246	Early age-related macular degeneration || id:ebi-a-GCST010723	Early age-related macular degeneration	1	78619512	0.0251088	9.94679e-06	family.Rhodospirillaceae.id.2717
rs7001029	C	T	C	T	0.117366	0.0145	0.0979	8	131958403	0.0241	0.546799	Early age-related macular degeneration || id:ebi-a-GCST010723	Early age-related macular degeneration	8	131958403	0.0261324	5.3475e-06	family.Rhodospirillaceae.id.2717
rs72714493	A	G	A	G	0.0816858	-0.0332	0.2466	1	92206218	0.0167	0.0468004	Early age-related macular degeneration || id:ebi-a-GCST010723	Early age-related macular degeneration	1	92206218	0.0180791	7.34924e-06	family.Rhodospirillaceae.id.2717
rs74354280	C	T	C	T	-0.0911896	0.0233	0.1645	4	134192918	0.0192	0.2234	Early age-related macular degeneration || id:ebi-a-GCST010723	Early age-related macular degeneration	4	134192918	0.0204907	6.67295e-06	family.Rhodospirillaceae.id.2717
rs76784716	A	G	A	G	0.136049	0.0614	0.0702	2	169033340	0.0281	0.0290402	Early age-related macular degeneration || id:ebi-a-GCST010723	Early age-related macular degeneration	2	169033340	0.0285767	1.48988e-06	family.Rhodospirillaceae.id.2717
rs9813022	A	G	A	G	-0.0842444	-0.01	0.3116	3	13726736	0.0151	0.5079	Early age-related macular degeneration || id:ebi-a-GCST010723	Early age-related macular degeneration	3	13726736	0.0163583	2.53124e-07	family.Rhodospirillaceae.id.2717
rs1035406	G	A	G	A	-0.114725	-0.0103	0.1066	5	119372737	0.0233	0.658999	Early age-related macular degeneration || id:ebi-a-GCST010723	Early age-related macular degeneration	5	119372737	0.0247994	4.07163e-06	order.Rhodospirillales.id.2667
rs11591293	G	T	G	T	0.0722755	-0.0013	0.3854	10	113419797	0.0145	0.9291	Early age-related macular degeneration || id:ebi-a-GCST010723	Early age-related macular degeneration	10	113419797	0.0158186	4.68529e-06	order.Rhodospirillales.id.2667
rs11630875	T	C	T	C	0.0945198	-0.0152	0.1735	15	61775734	0.0187	0.4172	Early age-related macular degeneration || id:ebi-a-GCST010723	Early age-related macular degeneration	15	61775734	0.0202139	3.70379e-06	order.Rhodospirillales.id.2667
rs13336560	C	T	C	T	-0.0695313	0.0127	0.4691	16	88554243	0.0244	0.6009	Early age-related macular degeneration || id:ebi-a-GCST010723	Early age-related macular degeneration	16	88554243	0.0157065	9.74686e-06	order.Rhodospirillales.id.2667
rs1549633	A	C	A	C	0.0996735	-0.0058	0.1545	5	27945645	0.0203	0.7751	Early age-related macular degeneration || id:ebi-a-GCST010723	Early age-related macular degeneration	5	27945645	0.0216667	3.88024e-06	order.Rhodospirillales.id.2667
rs3730086	A	G	A	G	0.0800354	0.0162	0.2359	5	67577051	0.0166	0.3301	Early age-related macular degeneration || id:ebi-a-GCST010723	Early age-related macular degeneration	5	67577051	0.0178737	7.98252e-06	order.Rhodospirillales.id.2667
rs3754624	C	T	C	T	0.094128	0.0016	0.1807	2	225633812	0.0184	0.9321	Early age-related macular degeneration || id:ebi-a-GCST010723	Early age-related macular degeneration	2	225633812	0.0198389	2.68367e-06	order.Rhodospirillales.id.2667
rs4278423	T	C	T	C	0.105215	-0.0309	0.1189	10	2670553	0.0224	0.1683	Early age-related macular degeneration || id:ebi-a-GCST010723	Early age-related macular degeneration	10	2670553	0.0233778	3.9804e-06	order.Rhodospirillales.id.2667
rs4822789	G	C	G	C	0.0727755	0.002	0.3461	22	27173098	0.0152	0.8928	Early age-related macular degeneration || id:ebi-a-GCST010723	Early age-related macular degeneration	22	27173098	0.0159522	7.32717e-06	order.Rhodospirillales.id.2667
rs55876211	C	T	C	T	-0.0865002	0.0196	0.1784	3	84471266	0.0184	0.2863	Early age-related macular degeneration || id:ebi-a-GCST010723	Early age-related macular degeneration	3	84471266	0.0195197	7.87313e-06	order.Rhodospirillales.id.2667
rs61933850	G	A	G	A	0.164663	0.0253	0.0583	12	73139398	0.0329	0.4427	Early age-related macular degeneration || id:ebi-a-GCST010723	Early age-related macular degeneration	12	73139398	0.0360285	6.99876e-06	order.Rhodospirillales.id.2667
rs7001029	C	T	C	T	0.120726	0.0145	0.0979	8	131958403	0.0241	0.546799	Early age-related macular degeneration || id:ebi-a-GCST010723	Early age-related macular degeneration	8	131958403	0.0260989	2.83071e-06	order.Rhodospirillales.id.2667
rs76784716	A	G	A	G	0.136039	0.0614	0.0702	2	169033340	0.0281	0.0290402	Early age-related macular degeneration || id:ebi-a-GCST010723	Early age-related macular degeneration	2	169033340	0.0284399	1.31382e-06	order.Rhodospirillales.id.2667
rs77304857	C	A	C	A	-0.0997433	-0.0014	0.1349	4	134248015	0.0208	0.947	Early age-related macular degeneration || id:ebi-a-GCST010723	Early age-related macular degeneration	4	134248015	0.0222165	6.02031e-06	order.Rhodospirillales.id.2667
rs9813022	A	G	A	G	-0.0830795	-0.01	0.3116	3	13726736	0.0151	0.5079	Early age-related macular degeneration || id:ebi-a-GCST010723	Early age-related macular degeneration	3	13726736	0.0162642	3.07213e-07	order.Rhodospirillales.id.2667
rs1035588	A	G	A	G	-0.108148	-0.0018	0.3748	2	150077190	0.0147	0.903	Early age-related macular degeneration || id:ebi-a-GCST010723	Early age-related macular degeneration	2	150077190	0.0236848	4.85501e-06	genus.Olsenella.id.822
rs17148768	G	A	G	A	0.140434	0.0281	0.1957	10	10777085	0.0183	0.1242	Early age-related macular degeneration || id:ebi-a-GCST010723	Early age-related macular degeneration	10	10777085	0.0295602	2.1984e-06	genus.Olsenella.id.822
rs2759329	G	A	G	A	-0.111131	0.0099	0.391	1	231960352	0.0143	0.4866	Early age-related macular degeneration || id:ebi-a-GCST010723	Early age-related macular degeneration	1	231960352	0.0237218	3.43201e-06	genus.Olsenella.id.822
rs35225860	A	G	A	G	-0.223604	0.0217	0.0544	1	247642270	0.0345	0.528	Early age-related macular degeneration || id:ebi-a-GCST010723	Early age-related macular degeneration	1	247642270	0.0482391	3.87041e-06	genus.Olsenella.id.822
rs6046522	C	T	C	T	0.122938	0.0118	0.2597	20	19969568	0.0163	0.4696	Early age-related macular degeneration || id:ebi-a-GCST010723	Early age-related macular degeneration	20	19969568	0.0269928	4.48455e-06	genus.Olsenella.id.822
rs61090148	A	G	A	G	-0.104783	-0.0027	0.4538	4	174810498	0.0154	0.8589	Early age-related macular degeneration || id:ebi-a-GCST010723	Early age-related macular degeneration	4	174810498	0.0231343	6.43728e-06	genus.Olsenella.id.822
rs62112538	C	T	C	T	-0.19943	-0.0242	0.0799	19	4925018	0.028	0.3883	Early age-related macular degeneration || id:ebi-a-GCST010723	Early age-related macular degeneration	19	4925018	0.0407033	1.1882e-06	genus.Olsenella.id.822
rs72691585	C	A	C	A	-0.249079	0.0277	0.0555	9	21884425	0.0317	0.3824	Early age-related macular degeneration || id:ebi-a-GCST010723	Early age-related macular degeneration	9	21884425	0.0520814	2.95294e-06	genus.Olsenella.id.822
rs7540303	C	T	C	T	0.108044	0.0257	0.3921	1	179629191	0.0145	0.0772307	Early age-related macular degeneration || id:ebi-a-GCST010723	Early age-related macular degeneration	1	179629191	0.023638	5.32027e-06	genus.Olsenella.id.822
rs8066522	G	A	G	A	-0.106529	-0.0062	0.3349	17	59632873	0.0159	0.6952	Early age-related macular degeneration || id:ebi-a-GCST010723	Early age-related macular degeneration	17	59632873	0.0240379	9.70095e-06	genus.Olsenella.id.822
rs9460691	C	A	C	A	0.119966	-0.0195	0.2335	6	10422207	0.0181	0.2828	Early age-related macular degeneration || id:ebi-a-GCST010723	Early age-related macular degeneration	6	10422207	0.0268645	7.28354e-06	genus.Olsenella.id.822
rs1035691	A	G	A	G	-0.055176	0.0208	0.3579	11	10658735	0.0148	0.16	Early age-related macular degeneration || id:ebi-a-GCST010723	Early age-related macular degeneration	11	10658735	0.0121602	9.65172e-06	class.Deltaproteobacteria.id.3087
rs112381107	C	T	C	T	0.206594	-0.0595	0.0475	9	15269705	0.0342	0.0821902	Early age-related macular degeneration || id:ebi-a-GCST010723	Early age-related macular degeneration	9	15269705	0.0456908	4.63054e-06	class.Deltaproteobacteria.id.3087
rs11599763	T	C	T	C	-0.0544219	-0.0077	0.3933	10	11855599	0.0154	0.6169	Early age-related macular degeneration || id:ebi-a-GCST010723	Early age-related macular degeneration	10	11855599	0.0117397	3.94123e-06	class.Deltaproteobacteria.id.3087
rs16851319	G	C	G	C	-0.0705516	-0.0391	0.1757	1	203308383	0.0276	0.1565	Early age-related macular degeneration || id:ebi-a-GCST010723	Early age-related macular degeneration	1	203308383	0.0150849	5.67888e-06	class.Deltaproteobacteria.id.3087
rs17084793	G	A	G	A	-0.0710762	0.0294	0.1664	18	69312914	0.0197	0.1353	Early age-related macular degeneration || id:ebi-a-GCST010723	Early age-related macular degeneration	18	69312914	0.015953	5.68634e-06	class.Deltaproteobacteria.id.3087
rs17791387	A	G	A	G	-0.0735881	-0.0163	0.1697	9	81834426	0.0202	0.4192	Early age-related macular degeneration || id:ebi-a-GCST010723	Early age-related macular degeneration	9	81834426	0.0154246	1.60223e-06	class.Deltaproteobacteria.id.3087
rs2692012	A	G	A	G	0.110335	-0.031	0.0641	1	203991605	0.0423	0.4643	Early age-related macular degeneration || id:ebi-a-GCST010723	Early age-related macular degeneration	1	203991605	0.0253336	3.14186e-06	class.Deltaproteobacteria.id.3087
rs2838334	G	A	G	A	0.0561722	0.0108	0.3131	21	45064961	0.015	0.4731	Early age-related macular degeneration || id:ebi-a-GCST010723	Early age-related macular degeneration	21	45064961	0.0124124	5.44551e-06	class.Deltaproteobacteria.id.3087
rs3935584	C	T	C	T	-0.0523485	0.0144	0.4947	2	233929283	0.0142	0.3116	Early age-related macular degeneration || id:ebi-a-GCST010723	Early age-related macular degeneration	2	233929283	0.011566	7.50121e-06	class.Deltaproteobacteria.id.3087
rs4506934	C	T	C	T	-0.0936514	0.0151	0.1024	17	2856662	0.0348	0.6647	Early age-related macular degeneration || id:ebi-a-GCST010723	Early age-related macular degeneration	17	2856662	0.02012	3.58887e-06	class.Deltaproteobacteria.id.3087
rs55744759	A	G	A	G	-0.0779693	0.0012	0.1166	8	57867671	0.0222	0.957	Early age-related macular degeneration || id:ebi-a-GCST010723	Early age-related macular degeneration	8	57867671	0.0170738	7.3137e-06	class.Deltaproteobacteria.id.3087
rs6058181	C	T	C	T	0.0825716	-0.0003	0.13	20	33694801	0.0208	0.9897	Early age-related macular degeneration || id:ebi-a-GCST010723	Early age-related macular degeneration	20	33694801	0.0165958	3.39554e-07	class.Deltaproteobacteria.id.3087
rs62020470	A	G	A	G	-0.0585411	0.0003	0.2776	15	96161065	0.0158	0.9828	Early age-related macular degeneration || id:ebi-a-GCST010723	Early age-related macular degeneration	15	96161065	0.0129358	4.85084e-06	class.Deltaproteobacteria.id.3087
rs9928243	C	A	C	A	-0.0538457	-0.0055	0.4102	16	71541641	0.0142	0.701501	Early age-related macular degeneration || id:ebi-a-GCST010723	Early age-related macular degeneration	16	71541641	0.0117718	5.02081e-06	class.Deltaproteobacteria.id.3087
rs10402491	C	T	C	T	0.0661701	-0.0004	0.1277	19	13425799	0.0215	0.9837	Early age-related macular degeneration || id:ebi-a-GCST010723	Early age-related macular degeneration	19	13425799	0.014851	7.58351e-06	family.Lachnospiraceae.id.1987
rs11139361	T	C	T	C	0.0494463	-0.0066	0.3598	9	72179847	0.0144	0.6468	Early age-related macular degeneration || id:ebi-a-GCST010723	Early age-related macular degeneration	9	72179847	0.0110503	4.26262e-06	family.Lachnospiraceae.id.1987
rs112040820	A	G	A	G	0.0549584	-0.0097	0.3061	17	80469064	0.0163	0.549	Early age-related macular degeneration || id:ebi-a-GCST010723	Early age-related macular degeneration	17	80469064	0.0117086	2.41836e-06	family.Lachnospiraceae.id.1987
rs11755180	C	G	C	G	-0.049227	0.0218	0.5011	6	161957425	0.0147	0.1371	Early age-related macular degeneration || id:ebi-a-GCST010723	Early age-related macular degeneration	6	161957425	0.0104894	2.68982e-06	family.Lachnospiraceae.id.1987
rs11841382	G	T	G	T	-0.0718128	-0.0135	0.0809	13	38004672	0.0259	0.6037	Early age-related macular degeneration || id:ebi-a-GCST010723	Early age-related macular degeneration	13	38004672	0.017462	9.57773e-06	family.Lachnospiraceae.id.1987
rs11979110	T	C	T	C	-0.0500924	0.0129	0.4808	7	130436459	0.0139	0.3517	Early age-related macular degeneration || id:ebi-a-GCST010723	Early age-related macular degeneration	7	130436459	0.0105069	1.81843e-06	family.Lachnospiraceae.id.1987
rs1205443	A	G	A	G	0.0501415	-0.0001	0.3508	20	36876868	0.0157	0.9949	Early age-related macular degeneration || id:ebi-a-GCST010723	Early age-related macular degeneration	20	36876868	0.0112157	7.28844e-06	family.Lachnospiraceae.id.1987
rs12760724	A	C	A	C	-0.0484566	-0.0247	0.3633	1	214031969	0.0149	0.0989692	Early age-related macular degeneration || id:ebi-a-GCST010723	Early age-related macular degeneration	1	214031969	0.0107934	7.26734e-06	family.Lachnospiraceae.id.1987
rs13005175	A	G	A	G	0.0993483	-0.0328	0.0682	2	232469722	0.0295	0.2659	Early age-related macular degeneration || id:ebi-a-GCST010723	Early age-related macular degeneration	2	232469722	0.0218395	8.37071e-06	family.Lachnospiraceae.id.1987
rs146660815	T	C	T	C	-0.215114	0.0273	0.0422	6	46664437	0.0387	0.4806	Early age-related macular degeneration || id:ebi-a-GCST010723	Early age-related macular degeneration	6	46664437	0.0476778	6.53238e-06	family.Lachnospiraceae.id.1987
rs2159863	A	G	A	G	-0.0585831	0.0038	0.2174	4	10245354	0.0172	0.8252	Early age-related macular degeneration || id:ebi-a-GCST010723	Early age-related macular degeneration	4	10245354	0.0128742	3.69557e-06	family.Lachnospiraceae.id.1987
rs2910921	T	C	T	C	0.160302	0.0449	0.0475	5	32348593	0.0344	0.1917	Early age-related macular degeneration || id:ebi-a-GCST010723	Early age-related macular degeneration	5	32348593	0.035832	8.41974e-06	family.Lachnospiraceae.id.1987
rs3127230	C	T	C	T	-0.0503537	-0.0009	0.3313	10	103392503	0.0149	0.953	Early age-related macular degeneration || id:ebi-a-GCST010723	Early age-related macular degeneration	10	103392503	0.0112201	6.20325e-06	family.Lachnospiraceae.id.1987
rs35524804	T	C	T	C	-0.0607481	0.0236	0.2468	9	100113683	0.0181	0.1908	Early age-related macular degeneration || id:ebi-a-GCST010723	Early age-related macular degeneration	9	100113683	0.0125216	2.44999e-06	family.Lachnospiraceae.id.1987
rs7359994	T	C	T	C	-0.0503142	-0.0084	0.3517	19	29408858	0.0153	0.582599	Early age-related macular degeneration || id:ebi-a-GCST010723	Early age-related macular degeneration	19	29408858	0.0112482	5.35899e-06	family.Lachnospiraceae.id.1987
rs79086868	T	C	T	C	0.0776723	0.0485	0.1176	9	133791605	0.0236	0.0398602	Early age-related macular degeneration || id:ebi-a-GCST010723	Early age-related macular degeneration	9	133791605	0.0164472	3.01422e-06	family.Lachnospiraceae.id.1987
rs959845	C	T	C	T	-0.0493666	0.005	0.4188	4	186906801	0.0175	0.776599	Early age-related macular degeneration || id:ebi-a-GCST010723	Early age-related macular degeneration	4	186906801	0.0107801	5.1695e-06	family.Lachnospiraceae.id.1987
rs9929145	G	A	G	A	-0.125721	-0.0107	0.0565	16	76559184	0.0313	0.7334	Early age-related macular degeneration || id:ebi-a-GCST010723	Early age-related macular degeneration	16	76559184	0.0245233	2.83594e-07	family.Lachnospiraceae.id.1987
rs10404377	C	A	C	A	-0.0503183	-0.0065	0.4299	19	16174657	0.0167	0.6982	Early age-related macular degeneration || id:ebi-a-GCST010723	Early age-related macular degeneration	19	16174657	0.011165	6.99027e-06	family.FamilyXIII.id.1957
rs118170811	A	G	A	G	0.151619	-0.0572	0.0473	10	102366896	0.0357	0.109	Early age-related macular degeneration || id:ebi-a-GCST010723	Early age-related macular degeneration	10	102366896	0.0317112	1.80357e-06	family.FamilyXIII.id.1957
rs12643275	A	T	A	T	-0.0550907	0.0031	0.3548	4	162211872	0.0152	0.8396	Early age-related macular degeneration || id:ebi-a-GCST010723	Early age-related macular degeneration	4	162211872	0.0116474	2.41523e-06	family.FamilyXIII.id.1957
rs12904405	A	G	A	G	-0.0851896	0.0146	0.0822	15	94105415	0.0271	0.589	Early age-related macular degeneration || id:ebi-a-GCST010723	Early age-related macular degeneration	15	94105415	0.0192688	7.67412e-06	family.FamilyXIII.id.1957
rs1887048	G	A	G	A	0.0579979	-0.0122	0.2394	1	65170838	0.0174	0.4845	Early age-related macular degeneration || id:ebi-a-GCST010723	Early age-related macular degeneration	1	65170838	0.0129602	9.65391e-06	family.FamilyXIII.id.1957
rs1999289	A	T	A	T	-0.0637366	0.0024	0.2125	21	19685992	0.0264	0.9276	Early age-related macular degeneration || id:ebi-a-GCST010723	Early age-related macular degeneration	21	19685992	0.013927	2.53805e-06	family.FamilyXIII.id.1957
rs3098182	G	T	G	T	0.0508511	-0.0111	0.4425	15	50802980	0.0148	0.4555	Early age-related macular degeneration || id:ebi-a-GCST010723	Early age-related macular degeneration	15	50802980	0.011014	4.04024e-06	family.FamilyXIII.id.1957
rs4293737	A	G	A	G	-0.112091	-0.0137	0.1657	3	32373530	0.0378	0.716101	Early age-related macular degeneration || id:ebi-a-GCST010723	Early age-related macular degeneration	3	32373530	0.0271305	8.38485e-06	family.FamilyXIII.id.1957
rs482905	G	T	G	T	0.0596528	-0.0131	0.2461	1	166557202	0.0165	0.4292	Early age-related macular degeneration || id:ebi-a-GCST010723	Early age-related macular degeneration	1	166557202	0.012717	3.72345e-06	family.FamilyXIII.id.1957
rs6501525	A	G	A	G	0.0561559	0.0319	0.3579	17	70218627	0.0169	0.0585801	Early age-related macular degeneration || id:ebi-a-GCST010723	Early age-related macular degeneration	17	70218627	0.0115587	1.23726e-06	family.FamilyXIII.id.1957
rs66753613	G	A	G	A	0.0651136	0.0447	0.1906	1	39212021	0.0194	0.02121	Early age-related macular degeneration || id:ebi-a-GCST010723	Early age-related macular degeneration	1	39212021	0.0144251	8.08288e-06	family.FamilyXIII.id.1957
rs6797051	C	T	C	T	-0.0805984	0.0006	0.1216	3	88995218	0.0218	0.9791	Early age-related macular degeneration || id:ebi-a-GCST010723	Early age-related macular degeneration	3	88995218	0.0171364	4.89281e-06	family.FamilyXIII.id.1957
rs7076829	T	A	T	A	-0.0516394	-0.0231	0.4229	10	7906746	0.016	0.1478	Early age-related macular degeneration || id:ebi-a-GCST010723	Early age-related macular degeneration	10	7906746	0.0112313	4.76089e-06	family.FamilyXIII.id.1957
rs7514702	T	C	T	C	-0.0663236	-0.0041	0.1797	1	186914023	0.0184	0.8218	Early age-related macular degeneration || id:ebi-a-GCST010723	Early age-related macular degeneration	1	186914023	0.0141626	3.91642e-06	family.FamilyXIII.id.1957
rs10409783	A	G	A	G	0.0950828	-0.0112	0.2604	19	4555786	0.0256	0.660601	Early age-related macular degeneration || id:ebi-a-GCST010723	Early age-related macular degeneration	19	4555786	0.0211239	7.69592e-06	genus.Slackia.id.825
rs112764253	T	A	T	A	0.194714	-0.0111	0.0539	7	78282725	0.0334	0.739701	Early age-related macular degeneration || id:ebi-a-GCST010723	Early age-related macular degeneration	7	78282725	0.0411598	3.39569e-06	genus.Slackia.id.825
rs12440440	A	G	A	G	0.0901934	0.0013	0.3323	15	34041896	0.0146	0.929	Early age-related macular degeneration || id:ebi-a-GCST010723	Early age-related macular degeneration	15	34041896	0.0190582	2.62872e-06	genus.Slackia.id.825
rs13339230	C	G	C	G	0.147055	-0.009	0.0775	16	7460475	0.028	0.7489	Early age-related macular degeneration || id:ebi-a-GCST010723	Early age-related macular degeneration	16	7460475	0.0330635	7.42025e-06	genus.Slackia.id.825
rs16894137	C	T	C	T	-0.122792	0.0289	0.1404	8	96946291	0.0202	0.1514	Early age-related macular degeneration || id:ebi-a-GCST010723	Early age-related macular degeneration	8	96946291	0.0263047	2.71183e-06	genus.Slackia.id.825
rs35156985	T	C	T	C	-0.155709	0.0257	0.0723	7	99451715	0.0288	0.372	Early age-related macular degeneration || id:ebi-a-GCST010723	Early age-related macular degeneration	7	99451715	0.0348085	8.05947e-06	genus.Slackia.id.825
rs4492265	A	G	A	G	-0.0905757	0.0001	0.3267	7	13523683	0.0152	0.9966	Early age-related macular degeneration || id:ebi-a-GCST010723	Early age-related macular degeneration	7	13523683	0.0191658	2.40925e-06	genus.Slackia.id.825
rs58767323	G	C	G	C	-0.102833	-0.0547	0.2218	4	57167507	0.019	0.00390697	Early age-related macular degeneration || id:ebi-a-GCST010723	Early age-related macular degeneration	4	57167507	0.0227077	4.59992e-06	genus.Slackia.id.825
rs8901	C	T	C	T	0.0934594	0.0018	0.3907	17	74267010	0.0144	0.9031	Early age-related macular degeneration || id:ebi-a-GCST010723	Early age-related macular degeneration	17	74267010	0.0186813	6.06998e-07	genus.Slackia.id.825
rs10414815	T	C	T	C	0.10453	0.0282	0.1167	19	42586245	0.0351	0.4226	Early age-related macular degeneration || id:ebi-a-GCST010723	Early age-related macular degeneration	19	42586245	0.0230253	4.23977e-06	genus.LachnospiraceaeUCG010.id.11330
rs11192447	A	G	A	G	0.126592	-0.0459	0.0641	10	83848397	0.0329	0.1634	Early age-related macular degeneration || id:ebi-a-GCST010723	Early age-related macular degeneration	10	83848397	0.024345	4.68957e-07	genus.LachnospiraceaeUCG010.id.11330
rs12346653	C	T	C	T	0.0657686	-0.037	0.2716	9	92267239	0.0164	0.0244399	Early age-related macular degeneration || id:ebi-a-GCST010723	Early age-related macular degeneration	9	92267239	0.0139569	2.70321e-06	genus.LachnospiraceaeUCG010.id.11330
rs17730011	G	A	G	A	-0.0702357	-0.0103	0.1873	6	84772845	0.019	0.587899	Early age-related macular degeneration || id:ebi-a-GCST010723	Early age-related macular degeneration	6	84772845	0.015706	7.84597e-06	genus.LachnospiraceaeUCG010.id.11330
rs2153460	A	T	A	T	-0.0684038	0.014	0.1834	9	85576178	0.0188	0.4549	Early age-related macular degeneration || id:ebi-a-GCST010723	Early age-related macular degeneration	9	85576178	0.0156562	9.17312e-06	genus.LachnospiraceaeUCG010.id.11330
rs2833528	C	T	C	T	-0.0562148	-0.0152	0.3748	21	33193567	0.0146	0.2969	Early age-related macular degeneration || id:ebi-a-GCST010723	Early age-related macular degeneration	21	33193567	0.0127763	9.9199e-06	genus.LachnospiraceaeUCG010.id.11330
rs336138	G	T	G	T	0.0779543	0.0058	0.1638	5	8146371	0.0186	0.753999	Early age-related macular degeneration || id:ebi-a-GCST010723	Early age-related macular degeneration	5	8146371	0.0171865	7.48417e-06	genus.LachnospiraceaeUCG010.id.11330
rs4576377	A	C	A	C	-0.0572001	-0.0001	0.3792	7	81410263	0.0149	0.9945	Early age-related macular degeneration || id:ebi-a-GCST010723	Early age-related macular degeneration	7	81410263	0.0127043	7.63056e-06	genus.LachnospiraceaeUCG010.id.11330
rs72761829	A	T	A	T	0.111884	-0.0118	0.0753	1	224897491	0.028	0.673301	Early age-related macular degeneration || id:ebi-a-GCST010723	Early age-related macular degeneration	1	224897491	0.0238893	2.57651e-06	genus.LachnospiraceaeUCG010.id.11330
rs72894957	G	A	G	A	0.222263	0.0484	0.0461	2	185862591	0.0338	0.1528	Early age-related macular degeneration || id:ebi-a-GCST010723	Early age-related macular degeneration	2	185862591	0.0486425	5.68428e-06	genus.LachnospiraceaeUCG010.id.11330
rs74315802	G	T	G	T	0.0867262	0.0142	0.1264	14	29872341	0.0252	0.5733	Early age-related macular degeneration || id:ebi-a-GCST010723	Early age-related macular degeneration	14	29872341	0.0183477	3.19006e-06	genus.LachnospiraceaeUCG010.id.11330
rs9981767	A	C	A	C	0.0655062	0.0423	0.3224	21	44079875	0.0162	0.00888608	Early age-related macular degeneration || id:ebi-a-GCST010723	Early age-related macular degeneration	21	44079875	0.0131994	9.96373e-07	genus.LachnospiraceaeUCG010.id.11330
rs10417872	T	G	T	G	0.118306	-0.0403	0.2785	19	28767353	0.016	0.0114699	Early age-related macular degeneration || id:ebi-a-GCST010723	Early age-related macular degeneration	19	28767353	0.024522	1.28678e-06	genus.Lactococcus.id.1851
rs123059	T	C	T	C	-0.13671	0.0145	0.2217	17	2699935	0.0193	0.453401	Early age-related macular degeneration || id:ebi-a-GCST010723	Early age-related macular degeneration	17	2699935	0.0274694	1.26562e-06	genus.Lactococcus.id.1851
rs12621813	G	A	G	A	0.108423	0.0206	0.3067	2	31266049	0.0154	0.1809	Early age-related macular degeneration || id:ebi-a-GCST010723	Early age-related macular degeneration	2	31266049	0.0239978	6.60829e-06	genus.Lactococcus.id.1851
rs17168302	G	A	G	A	0.191857	-0.0175	0.0666	7	14650221	0.0299	0.5589	Early age-related macular degeneration || id:ebi-a-GCST010723	Early age-related macular degeneration	7	14650221	0.0424761	6.28602e-06	genus.Lactococcus.id.1851
rs2293361	C	T	C	T	-0.199221	0.011	0.0653	2	54114864	0.028	0.6936	Early age-related macular degeneration || id:ebi-a-GCST010723	Early age-related macular degeneration	2	54114864	0.0430969	1.39593e-06	genus.Lactococcus.id.1851
rs34757988	G	C	G	C	0.122294	0.0075	0.3869	18	64699550	0.0148	0.6127	Early age-related macular degeneration || id:ebi-a-GCST010723	Early age-related macular degeneration	18	64699550	0.0228976	8.95039e-08	genus.Lactococcus.id.1851
rs4766997	C	T	C	T	0.114599	-0.0042	0.307	12	113161438	0.0157	0.7901	Early age-related macular degeneration || id:ebi-a-GCST010723	Early age-related macular degeneration	12	113161438	0.023839	2.06145e-06	genus.Lactococcus.id.1851
rs55910161	C	T	C	T	0.146426	0.0076	0.1607	10	71518643	0.0199	0.7006	Early age-related macular degeneration || id:ebi-a-GCST010723	Early age-related macular degeneration	10	71518643	0.0307367	2.36214e-06	genus.Lactococcus.id.1851
rs6674304	C	T	C	T	0.200758	-0.0245	0.0688	1	116887742	0.0279	0.3797	Early age-related macular degeneration || id:ebi-a-GCST010723	Early age-related macular degeneration	1	116887742	0.0442121	6.17759e-06	genus.Lactococcus.id.1851
rs757872	G	C	G	C	0.140799	0.0363	0.2197	22	31532568	0.0174	0.0373199	Early age-related macular degeneration || id:ebi-a-GCST010723	Early age-related macular degeneration	22	31532568	0.027582	4.36882e-07	genus.Lactococcus.id.1851
rs7992246	T	C	T	C	0.104232	0.0017	0.3689	13	113472525	0.0148	0.906	Early age-related macular degeneration || id:ebi-a-GCST010723	Early age-related macular degeneration	13	113472525	0.0230786	4.44724e-06	genus.Lactococcus.id.1851
rs10439674	A	G	A	G	-0.0572129	0.001	0.2149	21	42681392	0.0173	0.9525	Early age-related macular degeneration || id:ebi-a-GCST010723	Early age-related macular degeneration	21	42681392	0.0130007	7.68485e-06	genus.Fusicatenibacter.id.11305
rs167879	C	T	C	T	-0.0659543	0.0121	0.1688	20	55937366	0.0188	0.5212	Early age-related macular degeneration || id:ebi-a-GCST010723	Early age-related macular degeneration	20	55937366	0.0148763	5.86893e-06	genus.Fusicatenibacter.id.11305
rs1864685	A	C	A	C	-0.0494799	-0.0073	0.4641	17	70721782	0.0138	0.5972	Early age-related macular degeneration || id:ebi-a-GCST010723	Early age-related macular degeneration	17	70721782	0.0108105	4.96161e-06	genus.Fusicatenibacter.id.11305
rs2025938	G	A	G	A	-0.0967298	0.0029	0.0786	10	112177119	0.0277	0.9154	Early age-related macular degeneration || id:ebi-a-GCST010723	Early age-related macular degeneration	10	112177119	0.0205426	2.98832e-06	genus.Fusicatenibacter.id.11305
rs2039204	T	A	T	A	-0.0497415	-0.0166	0.4644	9	130371107	0.0141	0.2374	Early age-related macular degeneration || id:ebi-a-GCST010723	Early age-related macular degeneration	9	130371107	0.0107941	3.94178e-06	genus.Fusicatenibacter.id.11305
rs206581	A	G	A	G	-0.0568339	0.0056	0.224	18	10370596	0.0177	0.749601	Early age-related macular degeneration || id:ebi-a-GCST010723	Early age-related macular degeneration	18	10370596	0.0127894	8.95756e-06	genus.Fusicatenibacter.id.11305
rs2132128	G	A	G	A	-0.0771914	-0.0019	0.1359	8	15360718	0.022	0.9297	Early age-related macular degeneration || id:ebi-a-GCST010723	Early age-related macular degeneration	8	15360718	0.0160344	1.07686e-06	genus.Fusicatenibacter.id.11305
rs3303	T	C	T	C	-0.0953657	-0.0058	0.0746	10	120447429	0.029	0.8414	Early age-related macular degeneration || id:ebi-a-GCST010723	Early age-related macular degeneration	10	120447429	0.020407	3.93891e-06	genus.Fusicatenibacter.id.11305
rs4378146	A	C	A	C	-0.0616691	0.0021	0.2463	1	24927625	0.0164	0.8981	Early age-related macular degeneration || id:ebi-a-GCST010723	Early age-related macular degeneration	1	24927625	0.0125259	7.20451e-07	genus.Fusicatenibacter.id.11305
rs60254196	A	G	A	G	-0.0492427	-0.0129	0.5142	7	148856720	0.0151	0.3922	Early age-related macular degeneration || id:ebi-a-GCST010723	Early age-related macular degeneration	7	148856720	0.0109365	5.46739e-06	genus.Fusicatenibacter.id.11305
rs62187631	T	C	T	C	-0.0710571	-0.0187	0.1439	2	226649570	0.0222	0.3984	Early age-related macular degeneration || id:ebi-a-GCST010723	Early age-related macular degeneration	2	226649570	0.015924	4.54526e-06	genus.Fusicatenibacter.id.11305
rs62353480	A	G	A	G	-0.0701397	-0.0272	0.171	5	29595000	0.0213	0.2021	Early age-related macular degeneration || id:ebi-a-GCST010723	Early age-related macular degeneration	5	29595000	0.0145589	1.56768e-06	genus.Fusicatenibacter.id.11305
rs6515626	G	A	G	A	0.141575	0.0781	0.0451	20	25257001	0.0357	0.0286999	Early age-related macular degeneration || id:ebi-a-GCST010723	Early age-related macular degeneration	20	25257001	0.0313559	7.28654e-06	genus.Fusicatenibacter.id.11305
rs704418	T	C	T	C	0.0739124	0.0025	0.1571	3	64252803	0.0237	0.9157	Early age-related macular degeneration || id:ebi-a-GCST010723	Early age-related macular degeneration	3	64252803	0.0151073	7.77428e-07	genus.Fusicatenibacter.id.11305
rs73103914	A	G	A	G	-0.0597324	-0.0006	0.2051	12	58658311	0.0173	0.9726	Early age-related macular degeneration || id:ebi-a-GCST010723	Early age-related macular degeneration	12	58658311	0.0134458	8.29563e-06	genus.Fusicatenibacter.id.11305
rs792108	T	C	T	C	-0.0508345	0.0125	0.3459	2	5532793	0.016	0.4331	Early age-related macular degeneration || id:ebi-a-GCST010723	Early age-related macular degeneration	2	5532793	0.0113843	8.49535e-06	genus.Fusicatenibacter.id.11305
rs8028026	A	G	A	G	-0.0792146	0.0052	0.1073	15	88353215	0.0229	0.8208	Early age-related macular degeneration || id:ebi-a-GCST010723	Early age-related macular degeneration	15	88353215	0.0180505	8.0633e-06	genus.Fusicatenibacter.id.11305
rs8063430	T	C	T	C	-0.104026	-0.0596	0.0571	16	73821805	0.0329	0.0698699	Early age-related macular degeneration || id:ebi-a-GCST010723	Early age-related macular degeneration	16	73821805	0.022217	4.9289e-06	genus.Fusicatenibacter.id.11305
rs9905659	G	A	G	A	-0.061617	-0.0179	0.1815	17	70697344	0.019	0.3469	Early age-related macular degeneration || id:ebi-a-GCST010723	Early age-related macular degeneration	17	70697344	0.0136576	7.30993e-06	genus.Fusicatenibacter.id.11305
rs10461257	A	G	A	G	-0.0551969	-0.0286	0.2788	4	156131004	0.0178	0.1086	Early age-related macular degeneration || id:ebi-a-GCST010723	Early age-related macular degeneration	4	156131004	0.0122069	6.50746e-06	genus.ChristensenellaceaeR.7group.id.11283
rs17081797	A	G	A	G	-0.0904325	0.0687	0.0774	18	67555560	0.0287	0.0167799	Early age-related macular degeneration || id:ebi-a-GCST010723	Early age-related macular degeneration	18	67555560	0.0204253	3.34031e-06	genus.ChristensenellaceaeR.7group.id.11283
rs60954665	T	G	T	G	0.049815	-0.0159	0.4777	19	35883736	0.0144	0.2707	Early age-related macular degeneration || id:ebi-a-GCST010723	Early age-related macular degeneration	19	35883736	0.0110787	7.13177e-06	genus.ChristensenellaceaeR.7group.id.11283
rs62132810	A	G	A	G	-0.0828853	-0.029	0.1102	19	49279227	0.0357	0.4168	Early age-related macular degeneration || id:ebi-a-GCST010723	Early age-related macular degeneration	19	49279227	0.0179623	5.66711e-06	genus.ChristensenellaceaeR.7group.id.11283
rs62190261	A	C	A	C	0.0958394	0.0166	0.0713	2	230943099	0.0294	0.5708	Early age-related macular degeneration || id:ebi-a-GCST010723	Early age-related macular degeneration	2	230943099	0.0214723	8.74023e-06	genus.ChristensenellaceaeR.7group.id.11283
rs62467127	C	T	C	T	0.114108	-0.0249	0.055	7	118096925	0.031	0.4217	Early age-related macular degeneration || id:ebi-a-GCST010723	Early age-related macular degeneration	7	118096925	0.0251983	3.25362e-06	genus.ChristensenellaceaeR.7group.id.11283
rs73952017	C	T	C	T	-0.0862164	0.0215	0.0904	18	1779609	0.0258	0.4062	Early age-related macular degeneration || id:ebi-a-GCST010723	Early age-related macular degeneration	18	1779609	0.0194354	8.45769e-06	genus.ChristensenellaceaeR.7group.id.11283
rs78521377	C	T	C	T	0.124992	-0.0688	0.049	10	126448374	0.034	0.04314	Early age-related macular degeneration || id:ebi-a-GCST010723	Early age-related macular degeneration	10	126448374	0.0274797	5.60674e-06	genus.ChristensenellaceaeR.7group.id.11283
rs79150079	C	A	C	A	0.121547	0.025	0.0613	5	29352420	0.0311	0.4216	Early age-related macular degeneration || id:ebi-a-GCST010723	Early age-related macular degeneration	5	29352420	0.0270977	9.41804e-06	genus.ChristensenellaceaeR.7group.id.11283
rs892686	A	G	A	G	0.0514099	-0.0042	0.4778	9	83043376	0.0145	0.7693	Early age-related macular degeneration || id:ebi-a-GCST010723	Early age-related macular degeneration	9	83043376	0.011136	3.96861e-06	genus.ChristensenellaceaeR.7group.id.11283
rs999354	T	A	T	A	0.0580248	0.0195	0.3287	19	34076956	0.0153	0.2013	Early age-related macular degeneration || id:ebi-a-GCST010723	Early age-related macular degeneration	19	34076956	0.0117185	7.00695e-07	genus.ChristensenellaceaeR.7group.id.11283
rs1046175	C	G	C	G	0.112758	0.0046	0.1084	10	135204950	0.0339	0.8923	Early age-related macular degeneration || id:ebi-a-GCST010723	Early age-related macular degeneration	10	135204950	0.0255994	6.35889e-06	genus.Adlercreutzia.id.812
rs11604400	C	T	C	T	-0.102524	0.0051	0.117	11	98386085	0.0224	0.8212	Early age-related macular degeneration || id:ebi-a-GCST010723	Early age-related macular degeneration	11	98386085	0.0234834	9.74463e-06	genus.Adlercreutzia.id.812
rs12522517	A	T	A	T	-0.104884	-0.0211	0.129	5	31991834	0.0289	0.465	Early age-related macular degeneration || id:ebi-a-GCST010723	Early age-related macular degeneration	5	31991834	0.0234695	4.41254e-06	genus.Adlercreutzia.id.812
rs13231526	C	A	C	A	0.143237	0.0424	0.0723	7	48844151	0.0278	0.1274	Early age-related macular degeneration || id:ebi-a-GCST010723	Early age-related macular degeneration	7	48844151	0.0311654	4.81355e-06	genus.Adlercreutzia.id.812
rs2147798	C	G	C	G	0.0922959	0.0219	0.1919	1	201061818	0.0182	0.2304	Early age-related macular degeneration || id:ebi-a-GCST010723	Early age-related macular degeneration	1	201061818	0.0192121	1.39877e-06	genus.Adlercreutzia.id.812
rs2717140	C	T	C	T	-0.119225	0.038	0.1036	18	75009770	0.0239	0.1121	Early age-related macular degeneration || id:ebi-a-GCST010723	Early age-related macular degeneration	18	75009770	0.0251081	2.04594e-06	genus.Adlercreutzia.id.812
rs55719207	G	A	G	A	-0.0699243	0.0104	0.4059	3	105355971	0.0157	0.5083	Early age-related macular degeneration || id:ebi-a-GCST010723	Early age-related macular degeneration	3	105355971	0.0158036	9.60505e-06	genus.Adlercreutzia.id.812
rs6664405	T	C	T	C	-0.0953084	-0.026	0.159	1	69444163	0.0221	0.2388	Early age-related macular degeneration || id:ebi-a-GCST010723	Early age-related macular degeneration	1	69444163	0.0210752	5.23422e-06	genus.Adlercreutzia.id.812
rs7680684	C	T	C	T	-0.083381	-0.0223	0.2945	4	171281359	0.0157	0.1561	Early age-related macular degeneration || id:ebi-a-GCST010723	Early age-related macular degeneration	4	171281359	0.0168901	9.76904e-07	genus.Adlercreutzia.id.812
rs80078995	A	T	A	T	-0.11324	-0.0373	0.1258	5	94059857	0.022	0.0895509	Early age-related macular degeneration || id:ebi-a-GCST010723	Early age-related macular degeneration	5	94059857	0.0232586	1.57358e-06	genus.Adlercreutzia.id.812
rs9490822	C	T	C	T	-0.0734512	0.0096	0.451	6	123909083	0.0149	0.5205	Early age-related macular degeneration || id:ebi-a-GCST010723	Early age-related macular degeneration	6	123909083	0.0155789	2.54421e-06	genus.Adlercreutzia.id.812
rs9915817	T	C	T	C	0.0749219	0.0216	0.3129	17	48864179	0.0154	0.1602	Early age-related macular degeneration || id:ebi-a-GCST010723	Early age-related macular degeneration	17	48864179	0.016833	8.21673e-06	genus.Adlercreutzia.id.812
rs10464997	G	A	G	A	0.137691	-0.0358	0.1433	8	20902693	0.0221	0.1045	Early age-related macular degeneration || id:ebi-a-GCST010723	Early age-related macular degeneration	8	20902693	0.0294804	3.29754e-06	genus.Oxalobacter.id.2978
rs11108500	A	G	A	G	-0.199099	-0.0416	0.0609	12	96819204	0.0317	0.189	Early age-related macular degeneration || id:ebi-a-GCST010723	Early age-related macular degeneration	12	96819204	0.0427327	3.74279e-06	genus.Oxalobacter.id.2978
rs111966731	T	C	T	C	0.213114	0.0777	0.0577	15	93941937	0.0312	0.01275	Early age-related macular degeneration || id:ebi-a-GCST010723	Early age-related macular degeneration	15	93941937	0.047162	7.29863e-06	genus.Oxalobacter.id.2978
rs12002250	A	C	A	C	0.217122	0.0505	0.0568	9	19682558	0.0314	0.1083	Early age-related macular degeneration || id:ebi-a-GCST010723	Early age-related macular degeneration	9	19682558	0.0466317	1.41504e-06	genus.Oxalobacter.id.2978
rs1569853	T	C	T	C	-0.138078	-0.0161	0.1462	6	38550301	0.02	0.4199	Early age-related macular degeneration || id:ebi-a-GCST010723	Early age-related macular degeneration	6	38550301	0.0296981	3.64501e-06	genus.Oxalobacter.id.2978
rs36057338	G	T	G	T	0.207847	0.0133	0.0708	4	189935314	0.0279	0.6329	Early age-related macular degeneration || id:ebi-a-GCST010723	Early age-related macular degeneration	4	189935314	0.0421439	8.79803e-07	genus.Oxalobacter.id.2978
rs3862635	C	T	C	T	-0.172142	-0.0139	0.0701	11	126582578	0.0281	0.6217	Early age-related macular degeneration || id:ebi-a-GCST010723	Early age-related macular degeneration	11	126582578	0.0394026	9.18685e-06	genus.Oxalobacter.id.2978
rs4428215	G	A	G	A	0.130293	-0.0084	0.2319	3	171947435	0.0165	0.6111	Early age-related macular degeneration || id:ebi-a-GCST010723	Early age-related macular degeneration	3	171947435	0.0242237	7.51071e-08	genus.Oxalobacter.id.2978
rs6000536	C	T	C	T	-0.130992	-0.0106	0.2105	22	37421469	0.0177	0.5506	Early age-related macular degeneration || id:ebi-a-GCST010723	Early age-related macular degeneration	22	37421469	0.0253804	2.06054e-07	genus.Oxalobacter.id.2978
rs6071435	T	A	T	A	-0.105512	0.0127	0.3686	20	59502888	0.0152	0.4036	Early age-related macular degeneration || id:ebi-a-GCST010723	Early age-related macular degeneration	20	59502888	0.021489	1.07431e-06	genus.Oxalobacter.id.2978
rs6993398	G	A	G	A	0.127217	0.006	0.1463	8	115560689	0.0202	0.767201	Early age-related macular degeneration || id:ebi-a-GCST010723	Early age-related macular degeneration	8	115560689	0.0278855	7.12773e-06	genus.Oxalobacter.id.2978
rs736744	C	T	C	T	0.117882	0.0172	0.4007	9	87514407	0.0146	0.2379	Early age-related macular degeneration || id:ebi-a-GCST010723	Early age-related macular degeneration	9	87514407	0.0211262	2.57471e-08	genus.Oxalobacter.id.2978
rs10490280	C	T	C	T	-0.0672094	0.0042	0.229	2	37905976	0.0176	0.8102	Early age-related macular degeneration || id:ebi-a-GCST010723	Early age-related macular degeneration	2	37905976	0.0143309	4.15551e-06	genus.RuminococcaceaeUCG003.id.11361
rs11243416	T	C	T	C	-0.0925653	0.0078	0.1085	9	134416970	0.0236	0.741	Early age-related macular degeneration || id:ebi-a-GCST010723	Early age-related macular degeneration	9	134416970	0.0191203	1.66882e-06	genus.RuminococcaceaeUCG003.id.11361
rs11613919	G	T	G	T	0.0727604	-0.0084	0.1747	12	75496463	0.0192	0.6599	Early age-related macular degeneration || id:ebi-a-GCST010723	Early age-related macular degeneration	12	75496463	0.0155716	1.62509e-06	genus.RuminococcaceaeUCG003.id.11361
rs139730	G	C	G	C	-0.0577655	-0.0216	0.2889	22	25292719	0.0169	0.2014	Early age-related macular degeneration || id:ebi-a-GCST010723	Early age-related macular degeneration	22	25292719	0.0130645	9.72112e-06	genus.RuminococcaceaeUCG003.id.11361
rs16959793	A	C	A	C	-0.062527	0.0007	0.2737	15	35071718	0.0158	0.9637	Early age-related macular degeneration || id:ebi-a-GCST010723	Early age-related macular degeneration	15	35071718	0.0131259	2.21709e-06	genus.RuminococcaceaeUCG003.id.11361
rs2523124	T	C	T	C	-0.0546625	0.0067	0.3813	7	97348436	0.0149	0.651199	Early age-related macular degeneration || id:ebi-a-GCST010723	Early age-related macular degeneration	7	97348436	0.0120823	5.7837e-06	genus.RuminococcaceaeUCG003.id.11361
rs3013089	G	A	G	A	-0.0551473	-0.0216	0.4005	1	13794594	0.0146	0.14	Early age-related macular degeneration || id:ebi-a-GCST010723	Early age-related macular degeneration	1	13794594	0.0120346	4.38133e-06	genus.RuminococcaceaeUCG003.id.11361
rs4452755	A	C	A	C	-0.0634463	0.018	0.2787	8	82026852	0.0159	0.2582	Early age-related macular degeneration || id:ebi-a-GCST010723	Early age-related macular degeneration	8	82026852	0.0134741	3.29335e-06	genus.RuminococcaceaeUCG003.id.11361
rs4532474	G	A	G	A	0.0769231	0.0211	0.1387	6	105781538	0.0214	0.3248	Early age-related macular degeneration || id:ebi-a-GCST010723	Early age-related macular degeneration	6	105781538	0.017045	4.82127e-06	genus.RuminococcaceaeUCG003.id.11361
rs4629039	T	A	T	A	0.0553742	-0.0171	0.3488	18	46485154	0.0154	0.2659	Early age-related macular degeneration || id:ebi-a-GCST010723	Early age-related macular degeneration	18	46485154	0.0122659	6.54355e-06	genus.RuminococcaceaeUCG003.id.11361
rs646327	G	A	G	A	0.0586696	0.0155	0.4973	19	49209851	0.0142	0.2743	Early age-related macular degeneration || id:ebi-a-GCST010723	Early age-related macular degeneration	19	49209851	0.0118369	7.8318e-07	genus.RuminococcaceaeUCG003.id.11361
rs6759615	A	G	A	G	0.102523	-0.0136	0.0791	2	205238716	0.0264	0.6067	Early age-related macular degeneration || id:ebi-a-GCST010723	Early age-related macular degeneration	2	205238716	0.0200204	7.86224e-07	genus.RuminococcaceaeUCG003.id.11361
rs73341549	T	C	T	C	-0.169857	-0.0065	0.0547	7	51541468	0.0314	0.8358	Early age-related macular degeneration || id:ebi-a-GCST010723	Early age-related macular degeneration	7	51541468	0.0318768	1.50953e-07	genus.RuminococcaceaeUCG003.id.11361
rs78720113	A	G	A	G	-0.115348	0.0008	0.0607	3	41982393	0.0356	0.9824	Early age-related macular degeneration || id:ebi-a-GCST010723	Early age-related macular degeneration	3	41982393	0.0249601	7.59261e-06	genus.RuminococcaceaeUCG003.id.11361
rs10495392	C	T	C	T	-0.082486	-0.0056	0.1166	1	237422989	0.0235	0.8099	Early age-related macular degeneration || id:ebi-a-GCST010723	Early age-related macular degeneration	1	237422989	0.0187194	9.96329e-06	genus.RuminococcaceaeUCG014.id.11371
rs10791168	A	G	A	G	-0.0664624	0.0393	0.1762	11	131659000	0.0204	0.0540705	Early age-related macular degeneration || id:ebi-a-GCST010723	Early age-related macular degeneration	11	131659000	0.0150069	9.76182e-06	genus.RuminococcaceaeUCG014.id.11371
rs10941294	C	T	C	T	-0.122057	-0.0423	0.0593	5	36435597	0.0328	0.1976	Early age-related macular degeneration || id:ebi-a-GCST010723	Early age-related macular degeneration	5	36435597	0.0260017	2.397e-06	genus.RuminococcaceaeUCG014.id.11371
rs115777838	T	C	T	C	-0.18835	0.0617	0.048	5	26110626	0.0364	0.0899498	Early age-related macular degeneration || id:ebi-a-GCST010723	Early age-related macular degeneration	5	26110626	0.0386643	4.62331e-07	genus.RuminococcaceaeUCG014.id.11371
rs12638134	T	G	T	G	0.0582548	0.0028	0.4028	3	101334609	0.014	0.8429	Early age-related macular degeneration || id:ebi-a-GCST010723	Early age-related macular degeneration	3	101334609	0.0119657	1.21144e-06	genus.RuminococcaceaeUCG014.id.11371
rs17296933	C	G	C	G	-0.0829544	-0.0014	0.1247	19	49175964	0.0218	0.9483	Early age-related macular degeneration || id:ebi-a-GCST010723	Early age-related macular degeneration	19	49175964	0.0185058	7.33724e-06	genus.RuminococcaceaeUCG014.id.11371
rs34402072	C	T	C	T	-0.0688023	0.012	0.1878	8	3636548	0.0193	0.5353	Early age-related macular degeneration || id:ebi-a-GCST010723	Early age-related macular degeneration	8	3636548	0.0156083	9.80426e-06	genus.RuminococcaceaeUCG014.id.11371
rs439810	G	C	G	C	-0.0577127	0.0104	0.3257	2	119467367	0.0148	0.484	Early age-related macular degeneration || id:ebi-a-GCST010723	Early age-related macular degeneration	2	119467367	0.0126675	7.04188e-06	genus.RuminococcaceaeUCG014.id.11371
rs56105232	G	A	G	A	0.139276	-0.0711	0.0647	9	14363769	0.0422	0.0921807	Early age-related macular degeneration || id:ebi-a-GCST010723	Early age-related macular degeneration	9	14363769	0.0299132	2.9128e-06	genus.RuminococcaceaeUCG014.id.11371
rs61898819	A	T	A	T	0.0607865	-0.0011	0.2483	11	126024042	0.0166	0.9464	Early age-related macular degeneration || id:ebi-a-GCST010723	Early age-related macular degeneration	11	126024042	0.0138761	9.91789e-06	genus.RuminococcaceaeUCG014.id.11371
rs62478832	T	A	T	A	-0.058129	0.0073	0.2921	7	109564034	0.0157	0.6446	Early age-related macular degeneration || id:ebi-a-GCST010723	Early age-related macular degeneration	7	109564034	0.012903	6.04427e-06	genus.RuminococcaceaeUCG014.id.11371
rs72809222	T	C	T	C	0.0671775	-0.0093	0.2587	2	57205854	0.0167	0.5801	Early age-related macular degeneration || id:ebi-a-GCST010723	Early age-related macular degeneration	2	57205854	0.0139838	2.41191e-06	genus.RuminococcaceaeUCG014.id.11371
rs73186226	G	A	G	A	-0.0993852	-0.0118	0.0823	3	123829361	0.0264	0.655101	Early age-related macular degeneration || id:ebi-a-GCST010723	Early age-related macular degeneration	3	123829361	0.0216819	6.71749e-06	genus.RuminococcaceaeUCG014.id.11371
rs74060145	C	G	C	G	-0.115767	-0.0616	0.0625	1	15322582	0.0314	0.0502505	Early age-related macular degeneration || id:ebi-a-GCST010723	Early age-related macular degeneration	1	15322582	0.0254199	8.7051e-06	genus.RuminococcaceaeUCG014.id.11371
rs77627087	C	G	C	G	0.067562	0.0009	0.1914	16	87759750	0.0188	0.9607	Early age-related macular degeneration || id:ebi-a-GCST010723	Early age-related macular degeneration	16	87759750	0.0150103	7.42665e-06	genus.RuminococcaceaeUCG014.id.11371
rs79640386	T	A	T	A	-0.110863	0.0085	0.0499	18	4084336	0.0338	0.8022	Early age-related macular degeneration || id:ebi-a-GCST010723	Early age-related macular degeneration	18	4084336	0.0248098	8.73755e-06	genus.RuminococcaceaeUCG014.id.11371
rs853612	A	G	A	G	-0.0528257	-0.0051	0.4108	10	119928413	0.0145	0.7275	Early age-related macular degeneration || id:ebi-a-GCST010723	Early age-related macular degeneration	10	119928413	0.0119367	9.75451e-06	genus.RuminococcaceaeUCG014.id.11371
rs995642	C	T	C	T	0.060048	0.0186	0.3133	2	134854659	0.0153	0.2232	Early age-related macular degeneration || id:ebi-a-GCST010723	Early age-related macular degeneration	2	134854659	0.0126417	1.90222e-06	genus.RuminococcaceaeUCG014.id.11371
rs10496759	G	C	G	C	0.0637133	0.0023	0.1837	2	137603404	0.0182	0.8999	Early age-related macular degeneration || id:ebi-a-GCST010723	Early age-related macular degeneration	2	137603404	0.0144305	8.79796e-06	family.Bifidobacteriaceae.id.433
rs10831953	G	A	G	A	0.0537537	-0.0208	0.3555	11	13098051	0.0145	0.1527	Early age-related macular degeneration || id:ebi-a-GCST010723	Early age-related macular degeneration	11	13098051	0.0123746	9.94742e-06	family.Bifidobacteriaceae.id.433
rs10841473	G	C	G	C	-0.0613031	-0.0071	0.27	12	20378911	0.016	0.6582	Early age-related macular degeneration || id:ebi-a-GCST010723	Early age-related macular degeneration	12	20378911	0.0128844	2.28067e-06	family.Bifidobacteriaceae.id.433
rs10857328	T	A	T	A	0.0562	0.0128	0.2972	4	161211924	0.0154	0.404	Early age-related macular degeneration || id:ebi-a-GCST010723	Early age-related macular degeneration	4	161211924	0.0126395	7.24135e-06	family.Bifidobacteriaceae.id.433
rs12446429	T	C	T	C	0.0810099	0.0145	0.121	16	898055	0.0434	0.7392	Early age-related macular degeneration || id:ebi-a-GCST010723	Early age-related macular degeneration	16	898055	0.019073	8.52886e-06	family.Bifidobacteriaceae.id.433
rs13020688	G	A	G	A	0.0584045	0.0271	0.3938	2	192878532	0.015	0.0697204	Early age-related macular degeneration || id:ebi-a-GCST010723	Early age-related macular degeneration	2	192878532	0.0122081	1.57375e-06	family.Bifidobacteriaceae.id.433
rs182549	C	T	C	T	0.11707	0.024	0.3673	2	136616754	0.0178	0.1777	Early age-related macular degeneration || id:ebi-a-GCST010723	Early age-related macular degeneration	2	136616754	0.0126703	5.942e-20	family.Bifidobacteriaceae.id.433
rs4567981	T	A	T	A	0.0577763	0.0317	0.4344	2	49906864	0.0148	0.03182	Early age-related macular degeneration || id:ebi-a-GCST010723	Early age-related macular degeneration	2	49906864	0.0117388	8.88054e-07	family.Bifidobacteriaceae.id.433
rs4957061	T	C	T	C	0.0569873	-0.0145	0.46	5	521096	0.0165	0.3796	Early age-related macular degeneration || id:ebi-a-GCST010723	Early age-related macular degeneration	5	521096	0.0116907	1.1517e-06	family.Bifidobacteriaceae.id.433
rs540489	T	G	T	G	-0.0632518	-0.0093	0.2325	17	72897722	0.0178	0.599799	Early age-related macular degeneration || id:ebi-a-GCST010723	Early age-related macular degeneration	17	72897722	0.013817	5.36811e-06	family.Bifidobacteriaceae.id.433
rs55888705	A	G	A	G	0.053673	-0.0039	0.3681	4	1517826	0.0156	0.802	Early age-related macular degeneration || id:ebi-a-GCST010723	Early age-related macular degeneration	4	1517826	0.0120586	8.66208e-06	family.Bifidobacteriaceae.id.433
rs677208	G	C	G	C	0.0728589	0.0324	0.138	18	4304187	0.0204	0.111	Early age-related macular degeneration || id:ebi-a-GCST010723	Early age-related macular degeneration	18	4304187	0.0164821	6.0011e-06	family.Bifidobacteriaceae.id.433
rs6899771	A	G	A	G	-0.0914312	-0.0134	0.0897	6	97406220	0.0252	0.5961	Early age-related macular degeneration || id:ebi-a-GCST010723	Early age-related macular degeneration	6	97406220	0.0202604	7.27995e-06	family.Bifidobacteriaceae.id.433
rs7174549	C	T	C	T	0.0551726	0.0018	0.336	15	92463303	0.0151	0.9027	Early age-related macular degeneration || id:ebi-a-GCST010723	Early age-related macular degeneration	15	92463303	0.0124655	6.8678e-06	family.Bifidobacteriaceae.id.433
rs7322849	T	C	T	C	0.110676	0.0187	0.08	13	112859829	0.045	0.6771	Early age-related macular degeneration || id:ebi-a-GCST010723	Early age-related macular degeneration	13	112859829	0.0200996	1.74032e-08	family.Bifidobacteriaceae.id.433
rs73797465	T	G	T	G	-0.0942612	0.0158	0.0656	5	142793467	0.031	0.6107	Early age-related macular degeneration || id:ebi-a-GCST010723	Early age-related macular degeneration	5	142793467	0.0208421	4.8495e-06	family.Bifidobacteriaceae.id.433
rs76671854	C	G	C	G	-0.0892981	-0.0038	0.1256	5	169748189	0.0233	0.8686	Early age-related macular degeneration || id:ebi-a-GCST010723	Early age-related macular degeneration	5	169748189	0.0183177	1.03632e-06	family.Bifidobacteriaceae.id.433
rs857444	C	T	C	T	0.0553965	-0.0012	0.3578	6	14617591	0.0149	0.9364	Early age-related macular degeneration || id:ebi-a-GCST010723	Early age-related macular degeneration	6	14617591	0.0120669	3.82492e-06	family.Bifidobacteriaceae.id.433
rs10496759	G	C	G	C	0.0637133	0.0023	0.1837	2	137603404	0.0182	0.8999	Early age-related macular degeneration || id:ebi-a-GCST010723	Early age-related macular degeneration	2	137603404	0.0144305	8.79796e-06	order.Bifidobacteriales.id.432
rs10831953	G	A	G	A	0.0537537	-0.0208	0.3555	11	13098051	0.0145	0.1527	Early age-related macular degeneration || id:ebi-a-GCST010723	Early age-related macular degeneration	11	13098051	0.0123746	9.94742e-06	order.Bifidobacteriales.id.432
rs10841473	G	C	G	C	-0.0613031	-0.0071	0.27	12	20378911	0.016	0.6582	Early age-related macular degeneration || id:ebi-a-GCST010723	Early age-related macular degeneration	12	20378911	0.0128844	2.28067e-06	order.Bifidobacteriales.id.432
rs10857328	T	A	T	A	0.0562	0.0128	0.2972	4	161211924	0.0154	0.404	Early age-related macular degeneration || id:ebi-a-GCST010723	Early age-related macular degeneration	4	161211924	0.0126395	7.24135e-06	order.Bifidobacteriales.id.432
rs12446429	T	C	T	C	0.0810099	0.0145	0.121	16	898055	0.0434	0.7392	Early age-related macular degeneration || id:ebi-a-GCST010723	Early age-related macular degeneration	16	898055	0.019073	8.52886e-06	order.Bifidobacteriales.id.432
rs13020688	G	A	G	A	0.0584045	0.0271	0.3938	2	192878532	0.015	0.0697204	Early age-related macular degeneration || id:ebi-a-GCST010723	Early age-related macular degeneration	2	192878532	0.0122081	1.57375e-06	order.Bifidobacteriales.id.432
rs182549	C	T	C	T	0.11707	0.024	0.3673	2	136616754	0.0178	0.1777	Early age-related macular degeneration || id:ebi-a-GCST010723	Early age-related macular degeneration	2	136616754	0.0126703	5.942e-20	order.Bifidobacteriales.id.432
rs4567981	T	A	T	A	0.0577763	0.0317	0.4344	2	49906864	0.0148	0.03182	Early age-related macular degeneration || id:ebi-a-GCST010723	Early age-related macular degeneration	2	49906864	0.0117388	8.88054e-07	order.Bifidobacteriales.id.432
rs4957061	T	C	T	C	0.0569873	-0.0145	0.46	5	521096	0.0165	0.3796	Early age-related macular degeneration || id:ebi-a-GCST010723	Early age-related macular degeneration	5	521096	0.0116907	1.1517e-06	order.Bifidobacteriales.id.432
rs540489	T	G	T	G	-0.0632518	-0.0093	0.2325	17	72897722	0.0178	0.599799	Early age-related macular degeneration || id:ebi-a-GCST010723	Early age-related macular degeneration	17	72897722	0.013817	5.36811e-06	order.Bifidobacteriales.id.432
rs55888705	A	G	A	G	0.053673	-0.0039	0.3681	4	1517826	0.0156	0.802	Early age-related macular degeneration || id:ebi-a-GCST010723	Early age-related macular degeneration	4	1517826	0.0120586	8.66208e-06	order.Bifidobacteriales.id.432
rs677208	G	C	G	C	0.0728589	0.0324	0.138	18	4304187	0.0204	0.111	Early age-related macular degeneration || id:ebi-a-GCST010723	Early age-related macular degeneration	18	4304187	0.0164821	6.0011e-06	order.Bifidobacteriales.id.432
rs6899771	A	G	A	G	-0.0914312	-0.0134	0.0897	6	97406220	0.0252	0.5961	Early age-related macular degeneration || id:ebi-a-GCST010723	Early age-related macular degeneration	6	97406220	0.0202604	7.27995e-06	order.Bifidobacteriales.id.432
rs7174549	C	T	C	T	0.0551726	0.0018	0.336	15	92463303	0.0151	0.9027	Early age-related macular degeneration || id:ebi-a-GCST010723	Early age-related macular degeneration	15	92463303	0.0124655	6.8678e-06	order.Bifidobacteriales.id.432
rs7322849	T	C	T	C	0.110676	0.0187	0.08	13	112859829	0.045	0.6771	Early age-related macular degeneration || id:ebi-a-GCST010723	Early age-related macular degeneration	13	112859829	0.0200996	1.74032e-08	order.Bifidobacteriales.id.432
rs73797465	T	G	T	G	-0.0942612	0.0158	0.0656	5	142793467	0.031	0.6107	Early age-related macular degeneration || id:ebi-a-GCST010723	Early age-related macular degeneration	5	142793467	0.0208421	4.8495e-06	order.Bifidobacteriales.id.432
rs76671854	C	G	C	G	-0.0892981	-0.0038	0.1256	5	169748189	0.0233	0.8686	Early age-related macular degeneration || id:ebi-a-GCST010723	Early age-related macular degeneration	5	169748189	0.0183177	1.03632e-06	order.Bifidobacteriales.id.432
rs857444	C	T	C	T	0.0553965	-0.0012	0.3578	6	14617591	0.0149	0.9364	Early age-related macular degeneration || id:ebi-a-GCST010723	Early age-related macular degeneration	6	14617591	0.0120669	3.82492e-06	order.Bifidobacteriales.id.432
rs10501370	C	T	C	T	-0.115589	-0.0485	0.0518	11	58040621	0.0337	0.1502	Early age-related macular degeneration || id:ebi-a-GCST010723	Early age-related macular degeneration	11	58040621	0.0252489	5.41918e-06	genus..Eubacteriumhalliigroup.id.11338
rs10798999	C	T	C	T	0.0601661	0.0059	0.2238	1	34308917	0.0172	0.733701	Early age-related macular degeneration || id:ebi-a-GCST010723	Early age-related macular degeneration	1	34308917	0.0126752	2.60558e-06	genus..Eubacteriumhalliigroup.id.11338
rs10808115	A	C	A	C	-0.0504747	-0.0174	0.4716	7	100635375	0.0143	0.224	Early age-related macular degeneration || id:ebi-a-GCST010723	Early age-related macular degeneration	7	100635375	0.0109922	4.42448e-06	genus..Eubacteriumhalliigroup.id.11338
rs117748144	T	C	T	C	-0.126582	0.057	0.0559	11	11771637	0.0314	0.0691194	Early age-related macular degeneration || id:ebi-a-GCST010723	Early age-related macular degeneration	11	11771637	0.028712	7.86002e-06	genus..Eubacteriumhalliigroup.id.11338
rs13116360	T	C	T	C	0.154124	0.0148	0.0575	4	111885431	0.0333	0.6562	Early age-related macular degeneration || id:ebi-a-GCST010723	Early age-related macular degeneration	4	111885431	0.0297185	2.94487e-07	genus..Eubacteriumhalliigroup.id.11338
rs138531890	A	G	A	G	0.153138	-0.0131	0.0459	3	195238086	0.0405	0.7452	Early age-related macular degeneration || id:ebi-a-GCST010723	Early age-related macular degeneration	3	195238086	0.0349456	5.4306e-06	genus..Eubacteriumhalliigroup.id.11338
rs17074066	T	C	T	C	-0.0813986	-0.0228	0.0867	4	183709536	0.0253	0.3667	Early age-related macular degeneration || id:ebi-a-GCST010723	Early age-related macular degeneration	4	183709536	0.0189272	9.34905e-06	genus..Eubacteriumhalliigroup.id.11338
rs17474256	G	A	G	A	0.0810805	0.0159	0.1061	1	104524676	0.024	0.508401	Early age-related macular degeneration || id:ebi-a-GCST010723	Early age-related macular degeneration	1	104524676	0.0184573	9.45445e-06	genus..Eubacteriumhalliigroup.id.11338
rs281379	A	G	A	G	-0.0499523	0.0123	0.492	19	49214274	0.0139	0.3761	Early age-related macular degeneration || id:ebi-a-GCST010723	Early age-related macular degeneration	19	49214274	0.0112153	9.32796e-06	genus..Eubacteriumhalliigroup.id.11338
rs28584818	A	G	A	G	0.126115	-0.0311	0.057	3	64664456	0.0314	0.3221	Early age-related macular degeneration || id:ebi-a-GCST010723	Early age-related macular degeneration	3	64664456	0.0268627	4.43235e-06	genus..Eubacteriumhalliigroup.id.11338
rs60254196	A	G	A	G	-0.0522832	-0.0129	0.5142	7	148856720	0.0151	0.3922	Early age-related macular degeneration || id:ebi-a-GCST010723	Early age-related macular degeneration	7	148856720	0.0111865	2.69672e-06	genus..Eubacteriumhalliigroup.id.11338
rs630939	C	T	C	T	-0.0508914	0.0049	0.3994	18	48384463	0.0157	0.755099	Early age-related macular degeneration || id:ebi-a-GCST010723	Early age-related macular degeneration	18	48384463	0.0114352	9.15759e-06	genus..Eubacteriumhalliigroup.id.11338
rs6550770	T	C	T	C	-0.198087	-0.0297	0.0538	3	23663416	0.047	0.5278	Early age-related macular degeneration || id:ebi-a-GCST010723	Early age-related macular degeneration	3	23663416	0.0443545	4.823e-06	genus..Eubacteriumhalliigroup.id.11338
rs74018587	C	T	C	T	0.208943	-0.0227	0.0302	15	62014160	0.043	0.597601	Early age-related macular degeneration || id:ebi-a-GCST010723	Early age-related macular degeneration	15	62014160	0.043822	3.70257e-06	genus..Eubacteriumhalliigroup.id.11338
rs78056098	G	T	G	T	-0.0507411	-0.0032	0.3646	11	123789877	0.0147	0.8266	Early age-related macular degeneration || id:ebi-a-GCST010723	Early age-related macular degeneration	11	123789877	0.0113758	8.28818e-06	genus..Eubacteriumhalliigroup.id.11338
rs949971	T	G	T	G	-0.0540164	-0.0185	0.3749	3	110283389	0.0146	0.206	Early age-related macular degeneration || id:ebi-a-GCST010723	Early age-related macular degeneration	3	110283389	0.0116101	3.29002e-06	genus..Eubacteriumhalliigroup.id.11338
rs10502061	A	G	A	G	0.0835752	0.0166	0.0844	11	105615253	0.0254	0.5115	Early age-related macular degeneration || id:ebi-a-GCST010723	Early age-related macular degeneration	11	105615253	0.0192017	7.93539e-06	genus.Anaerostipes.id.1991
rs13376554	A	T	A	T	0.197389	0.0422	0.0295	1	67595108	0.0447	0.3455	Early age-related macular degeneration || id:ebi-a-GCST010723	Early age-related macular degeneration	1	67595108	0.0458642	7.72059e-06	genus.Anaerostipes.id.1991
rs2014785	T	C	T	C	0.0515687	-0.0032	0.4117	3	171100102	0.0148	0.8288	Early age-related macular degeneration || id:ebi-a-GCST010723	Early age-related macular degeneration	3	171100102	0.0112199	4.68061e-06	genus.Anaerostipes.id.1991
rs2396460	T	C	T	C	-0.0512653	0.0147	0.4343	2	228018671	0.0154	0.3399	Early age-related macular degeneration || id:ebi-a-GCST010723	Early age-related macular degeneration	2	228018671	0.0109555	2.91088e-06	genus.Anaerostipes.id.1991
rs2804244	A	G	A	G	-0.053089	-0.0039	0.4718	10	117383184	0.0143	0.787601	Early age-related macular degeneration || id:ebi-a-GCST010723	Early age-related macular degeneration	10	117383184	0.0110983	2.04051e-06	genus.Anaerostipes.id.1991
rs3900776	G	A	G	A	-0.110013	-0.0173	0.0637	9	13525082	0.0316	0.5824	Early age-related macular degeneration || id:ebi-a-GCST010723	Early age-related macular degeneration	9	13525082	0.0236302	2.74765e-06	genus.Anaerostipes.id.1991
rs60983350	G	A	G	A	-0.0539901	-0.0095	0.3971	17	2850737	0.0248	0.7011	Early age-related macular degeneration || id:ebi-a-GCST010723	Early age-related macular degeneration	17	2850737	0.0116575	4.42054e-06	genus.Anaerostipes.id.1991
rs62157625	T	C	T	C	0.088573	0.0196	0.1046	2	142774333	0.0256	0.443	Early age-related macular degeneration || id:ebi-a-GCST010723	Early age-related macular degeneration	2	142774333	0.0185548	1.44909e-06	genus.Anaerostipes.id.1991
rs62215703	G	A	G	A	0.0644965	-0.0005	0.2138	21	25873624	0.018	0.9785	Early age-related macular degeneration || id:ebi-a-GCST010723	Early age-related macular degeneration	21	25873624	0.0136702	1.9777e-06	genus.Anaerostipes.id.1991
rs6474958	A	G	A	G	-0.0500065	-0.0259	0.409	9	1582701	0.0146	0.0751104	Early age-related macular degeneration || id:ebi-a-GCST010723	Early age-related macular degeneration	9	1582701	0.0112001	6.74483e-06	genus.Anaerostipes.id.1991
rs6726833	C	A	C	A	-0.0877497	-0.0325	0.0793	2	39351569	0.0268	0.225	Early age-related macular degeneration || id:ebi-a-GCST010723	Early age-related macular degeneration	2	39351569	0.0189408	3.32217e-06	genus.Anaerostipes.id.1991
rs6854026	T	C	T	C	-0.0508482	-0.0021	0.518	4	169690814	0.0143	0.8809	Early age-related macular degeneration || id:ebi-a-GCST010723	Early age-related macular degeneration	4	169690814	0.0109075	3.19578e-06	genus.Anaerostipes.id.1991
rs7193624	C	T	C	T	0.0750642	0.0093	0.155	16	77574020	0.0195	0.6357	Early age-related macular degeneration || id:ebi-a-GCST010723	Early age-related macular degeneration	16	77574020	0.0150723	5.35482e-07	genus.Anaerostipes.id.1991
rs7823228	G	C	G	C	-0.0621085	0.02	0.1964	8	128397494	0.0187	0.2854	Early age-related macular degeneration || id:ebi-a-GCST010723	Early age-related macular degeneration	8	128397494	0.0136614	5.84203e-06	genus.Anaerostipes.id.1991
rs78735375	A	C	A	C	-0.137429	0.0436	0.0486	19	1497547	0.0404	0.28	Early age-related macular degeneration || id:ebi-a-GCST010723	Early age-related macular degeneration	19	1497547	0.0305304	5.33384e-06	genus.Anaerostipes.id.1991
rs10512344	C	G	C	G	0.247373	-0.0386	0.037	9	109009495	0.0381	0.3099	Early age-related macular degeneration || id:ebi-a-GCST010723	Early age-related macular degeneration	9	109009495	0.0544087	3.19324e-06	genus.Prevotella9.id.11183
rs111509883	T	C	T	C	0.171131	0.0222	0.0657	19	639161	0.0485	0.647301	Early age-related macular degeneration || id:ebi-a-GCST010723	Early age-related macular degeneration	19	639161	0.0347624	1.24389e-06	genus.Prevotella9.id.11183
rs11199734	A	T	A	T	0.0770209	0.0289	0.2081	10	122819400	0.0177	0.1026	Early age-related macular degeneration || id:ebi-a-GCST010723	Early age-related macular degeneration	10	122819400	0.0169462	7.00288e-06	genus.Prevotella9.id.11183
rs11685699	C	T	C	T	-0.141357	-0.0507	0.0703	2	11232685	0.0294	0.0849396	Early age-related macular degeneration || id:ebi-a-GCST010723	Early age-related macular degeneration	2	11232685	0.0295665	2.02552e-06	genus.Prevotella9.id.11183
rs117271932	A	G	A	G	0.208089	-0.0306	0.0529	22	44236460	0.0337	0.3638	Early age-related macular degeneration || id:ebi-a-GCST010723	Early age-related macular degeneration	22	44236460	0.0440393	2.81722e-06	genus.Prevotella9.id.11183
rs12648235	T	C	T	C	0.0785902	0.0419	0.1481	4	161115744	0.0207	0.0431996	Early age-related macular degeneration || id:ebi-a-GCST010723	Early age-related macular degeneration	4	161115744	0.0177676	7.39079e-06	genus.Prevotella9.id.11183
rs1304512	G	A	G	A	0.0761593	0.0129	0.2293	5	63736025	0.0177	0.4652	Early age-related macular degeneration || id:ebi-a-GCST010723	Early age-related macular degeneration	5	63736025	0.0165885	5.29082e-06	genus.Prevotella9.id.11183
rs16966465	G	C	G	C	0.0743348	-0.0089	0.2181	15	38513730	0.0172	0.6067	Early age-related macular degeneration || id:ebi-a-GCST010723	Early age-related macular degeneration	15	38513730	0.0165291	9.33202e-06	genus.Prevotella9.id.11183
rs2104588	T	C	T	C	0.105558	-0.0483	0.1012	10	12497581	0.0249	0.0526296	Early age-related macular degeneration || id:ebi-a-GCST010723	Early age-related macular degeneration	10	12497581	0.023773	8.12987e-06	genus.Prevotella9.id.11183
rs2495052	A	G	A	G	0.0838978	-0.0508	0.1709	1	14161251	0.0195	0.00912494	Early age-related macular degeneration || id:ebi-a-GCST010723	Early age-related macular degeneration	1	14161251	0.0188523	8.97142e-06	genus.Prevotella9.id.11183
rs2683313	A	G	A	G	-0.0724576	0.0052	0.3229	8	19115604	0.0152	0.7341	Early age-related macular degeneration || id:ebi-a-GCST010723	Early age-related macular degeneration	8	19115604	0.0151603	1.68895e-06	genus.Prevotella9.id.11183
rs4968431	G	T	G	T	0.0640113	0.0205	0.3878	17	59421778	0.0204	0.3153	Early age-related macular degeneration || id:ebi-a-GCST010723	Early age-related macular degeneration	17	59421778	0.0144162	8.58441e-06	genus.Prevotella9.id.11183
rs7232121	G	C	G	C	0.0671292	0.0107	0.4403	18	19993452	0.0156	0.4917	Early age-related macular degeneration || id:ebi-a-GCST010723	Early age-related macular degeneration	18	19993452	0.014423	3.76013e-06	genus.Prevotella9.id.11183
rs7237249	C	T	C	T	-0.0823764	0.0205	0.1604	18	71992502	0.0223	0.3575	Early age-related macular degeneration || id:ebi-a-GCST010723	Early age-related macular degeneration	18	71992502	0.0182126	8.93303e-06	genus.Prevotella9.id.11183
rs72815774	T	C	T	C	-0.176186	0.1126	0.0731	2	91954502	0.0442	0.01083	Early age-related macular degeneration || id:ebi-a-GCST010723	Early age-related macular degeneration	2	91954502	0.0393068	8.78291e-06	genus.Prevotella9.id.11183
rs746764	T	C	T	C	-0.0915772	0.0298	0.1767	20	21470713	0.0184	0.1052	Early age-related macular degeneration || id:ebi-a-GCST010723	Early age-related macular degeneration	20	21470713	0.0193245	2.03999e-06	genus.Prevotella9.id.11183
rs7976209	T	C	T	C	-0.0870786	-0.023	0.1429	12	1794470	0.021	0.2731	Early age-related macular degeneration || id:ebi-a-GCST010723	Early age-related macular degeneration	12	1794470	0.0197951	7.28343e-06	genus.Prevotella9.id.11183
rs9428102	A	G	A	G	-0.0778845	-0.0049	0.2212	1	118852817	0.0172	0.7758	Early age-related macular degeneration || id:ebi-a-GCST010723	Early age-related macular degeneration	1	118852817	0.0176068	4.61734e-06	genus.Prevotella9.id.11183
rs9613013	G	A	G	A	0.0917591	0.0404	0.13	22	26152738	0.0214	0.0594005	Early age-related macular degeneration || id:ebi-a-GCST010723	Early age-related macular degeneration	22	26152738	0.0202697	6.10415e-06	genus.Prevotella9.id.11183
rs10517600	T	G	T	G	0.0626993	0.0207	0.5259	4	155632958	0.014	0.1413	Early age-related macular degeneration || id:ebi-a-GCST010723	Early age-related macular degeneration	4	155632958	0.0139364	6.82768e-06	family.ClostridialesvadinBB60group.id.11286
rs10904722	C	T	C	T	-0.0672314	-0.0043	0.3226	10	6714424	0.0151	0.7752	Early age-related macular degeneration || id:ebi-a-GCST010723	Early age-related macular degeneration	10	6714424	0.0147123	5.04837e-06	family.ClostridialesvadinBB60group.id.11286
rs118104867	C	T	C	T	0.214464	0.0149	0.0438	8	123977538	0.0384	0.6987	Early age-related macular degeneration || id:ebi-a-GCST010723	Early age-related macular degeneration	8	123977538	0.0455098	3.43598e-06	family.ClostridialesvadinBB60group.id.11286
rs13409132	A	G	A	G	-0.165419	-0.0403	0.0553	2	205616346	0.031	0.1943	Early age-related macular degeneration || id:ebi-a-GCST010723	Early age-related macular degeneration	2	205616346	0.0352154	4.37231e-06	family.ClostridialesvadinBB60group.id.11286
rs17121075	G	A	G	A	0.0769254	-0.0069	0.1928	14	85856796	0.0187	0.7112	Early age-related macular degeneration || id:ebi-a-GCST010723	Early age-related macular degeneration	14	85856796	0.0172234	7.91417e-06	family.ClostridialesvadinBB60group.id.11286
rs2191834	G	T	G	T	0.0746375	0.003	0.2552	2	229942951	0.0164	0.8565	Early age-related macular degeneration || id:ebi-a-GCST010723	Early age-related macular degeneration	2	229942951	0.0159136	2.50195e-06	family.ClostridialesvadinBB60group.id.11286
rs28691777	C	T	C	T	0.137134	0.0199	0.0691	17	58149405	0.0284	0.4838	Early age-related macular degeneration || id:ebi-a-GCST010723	Early age-related macular degeneration	17	58149405	0.0266996	6.95697e-07	family.ClostridialesvadinBB60group.id.11286
rs34088226	A	G	A	G	-0.117807	-0.0073	0.0733	5	4308946	0.0296	0.8061	Early age-related macular degeneration || id:ebi-a-GCST010723	Early age-related macular degeneration	5	4308946	0.026924	7.66216e-06	family.ClostridialesvadinBB60group.id.11286
rs55682560	C	T	C	T	-0.131519	0.0056	0.0763	15	87392290	0.028	0.8421	Early age-related macular degeneration || id:ebi-a-GCST010723	Early age-related macular degeneration	15	87392290	0.0261319	4.97034e-07	family.ClostridialesvadinBB60group.id.11286
rs6588624	G	A	G	A	-0.0662317	-0.0172	0.4914	1	56849539	0.0141	0.2229	Early age-related macular degeneration || id:ebi-a-GCST010723	Early age-related macular degeneration	1	56849539	0.0138147	1.79287e-06	family.ClostridialesvadinBB60group.id.11286
rs66714985	A	C	A	C	0.116908	0.0235	0.0752	8	3305122	0.0272	0.3887	Early age-related macular degeneration || id:ebi-a-GCST010723	Early age-related macular degeneration	8	3305122	0.0252447	4.85334e-06	family.ClostridialesvadinBB60group.id.11286
rs6755871	C	G	C	G	-0.0613825	-0.01	0.4459	2	202450739	0.0148	0.4996	Early age-related macular degeneration || id:ebi-a-GCST010723	Early age-related macular degeneration	2	202450739	0.0138976	9.33059e-06	family.ClostridialesvadinBB60group.id.11286
rs7226487	A	G	A	G	-0.0643682	-0.0209	0.4548	18	74373125	0.0143	0.1437	Early age-related macular degeneration || id:ebi-a-GCST010723	Early age-related macular degeneration	18	74373125	0.0138701	3.58282e-06	family.ClostridialesvadinBB60group.id.11286
rs7538034	T	G	T	G	-0.078598	0.0296	0.2281	1	71391694	0.0176	0.0923507	Early age-related macular degeneration || id:ebi-a-GCST010723	Early age-related macular degeneration	1	71391694	0.0165982	2.36706e-06	family.ClostridialesvadinBB60group.id.11286
rs7725895	A	G	A	G	-0.116224	0.0149	0.0722	5	142244898	0.0272	0.584501	Early age-related macular degeneration || id:ebi-a-GCST010723	Early age-related macular degeneration	5	142244898	0.0240367	3.94356e-06	family.ClostridialesvadinBB60group.id.11286
rs989682	A	G	A	G	0.070194	-0.0327	0.2949	3	15564453	0.0154	0.0337497	Early age-related macular degeneration || id:ebi-a-GCST010723	Early age-related macular degeneration	3	15564453	0.0155364	6.8471e-06	family.ClostridialesvadinBB60group.id.11286
rs9979874	G	C	G	C	-0.0738925	0.0122	0.2915	21	38612024	0.016	0.4433	Early age-related macular degeneration || id:ebi-a-GCST010723	Early age-related macular degeneration	21	38612024	0.0150911	1.05271e-06	family.ClostridialesvadinBB60group.id.11286
rs10517600	T	G	T	G	0.0626993	0.0207	0.5259	4	155632958	0.014	0.1413	Early age-related macular degeneration || id:ebi-a-GCST010723	Early age-related macular degeneration	4	155632958	0.0139364	6.82768e-06	genus.unknowngenus.id.1000000073
rs10904722	C	T	C	T	-0.0672314	-0.0043	0.3226	10	6714424	0.0151	0.7752	Early age-related macular degeneration || id:ebi-a-GCST010723	Early age-related macular degeneration	10	6714424	0.0147123	5.04837e-06	genus.unknowngenus.id.1000000073
rs118104867	C	T	C	T	0.214464	0.0149	0.0438	8	123977538	0.0384	0.6987	Early age-related macular degeneration || id:ebi-a-GCST010723	Early age-related macular degeneration	8	123977538	0.0455098	3.43598e-06	genus.unknowngenus.id.1000000073
rs13409132	A	G	A	G	-0.165419	-0.0403	0.0553	2	205616346	0.031	0.1943	Early age-related macular degeneration || id:ebi-a-GCST010723	Early age-related macular degeneration	2	205616346	0.0352154	4.37231e-06	genus.unknowngenus.id.1000000073
rs17121075	G	A	G	A	0.0769254	-0.0069	0.1928	14	85856796	0.0187	0.7112	Early age-related macular degeneration || id:ebi-a-GCST010723	Early age-related macular degeneration	14	85856796	0.0172234	7.91417e-06	genus.unknowngenus.id.1000000073
rs2191834	G	T	G	T	0.0746375	0.003	0.2552	2	229942951	0.0164	0.8565	Early age-related macular degeneration || id:ebi-a-GCST010723	Early age-related macular degeneration	2	229942951	0.0159136	2.50195e-06	genus.unknowngenus.id.1000000073
rs28691777	C	T	C	T	0.137134	0.0199	0.0691	17	58149405	0.0284	0.4838	Early age-related macular degeneration || id:ebi-a-GCST010723	Early age-related macular degeneration	17	58149405	0.0266996	6.95697e-07	genus.unknowngenus.id.1000000073
rs34088226	A	G	A	G	-0.117807	-0.0073	0.0733	5	4308946	0.0296	0.8061	Early age-related macular degeneration || id:ebi-a-GCST010723	Early age-related macular degeneration	5	4308946	0.026924	7.66216e-06	genus.unknowngenus.id.1000000073
rs55682560	C	T	C	T	-0.131519	0.0056	0.0763	15	87392290	0.028	0.8421	Early age-related macular degeneration || id:ebi-a-GCST010723	Early age-related macular degeneration	15	87392290	0.0261319	4.97034e-07	genus.unknowngenus.id.1000000073
rs6588624	G	A	G	A	-0.0662317	-0.0172	0.4914	1	56849539	0.0141	0.2229	Early age-related macular degeneration || id:ebi-a-GCST010723	Early age-related macular degeneration	1	56849539	0.0138147	1.79287e-06	genus.unknowngenus.id.1000000073
rs66714985	A	C	A	C	0.116908	0.0235	0.0752	8	3305122	0.0272	0.3887	Early age-related macular degeneration || id:ebi-a-GCST010723	Early age-related macular degeneration	8	3305122	0.0252447	4.85334e-06	genus.unknowngenus.id.1000000073
rs6755871	C	G	C	G	-0.0613825	-0.01	0.4459	2	202450739	0.0148	0.4996	Early age-related macular degeneration || id:ebi-a-GCST010723	Early age-related macular degeneration	2	202450739	0.0138976	9.33059e-06	genus.unknowngenus.id.1000000073
rs7226487	A	G	A	G	-0.0643682	-0.0209	0.4548	18	74373125	0.0143	0.1437	Early age-related macular degeneration || id:ebi-a-GCST010723	Early age-related macular degeneration	18	74373125	0.0138701	3.58282e-06	genus.unknowngenus.id.1000000073
rs7538034	T	G	T	G	-0.078598	0.0296	0.2281	1	71391694	0.0176	0.0923507	Early age-related macular degeneration || id:ebi-a-GCST010723	Early age-related macular degeneration	1	71391694	0.0165982	2.36706e-06	genus.unknowngenus.id.1000000073
rs7725895	A	G	A	G	-0.116224	0.0149	0.0722	5	142244898	0.0272	0.584501	Early age-related macular degeneration || id:ebi-a-GCST010723	Early age-related macular degeneration	5	142244898	0.0240367	3.94356e-06	genus.unknowngenus.id.1000000073
rs989682	A	G	A	G	0.070194	-0.0327	0.2949	3	15564453	0.0154	0.0337497	Early age-related macular degeneration || id:ebi-a-GCST010723	Early age-related macular degeneration	3	15564453	0.0155364	6.8471e-06	genus.unknowngenus.id.1000000073
rs9979874	G	C	G	C	-0.0738925	0.0122	0.2915	21	38612024	0.016	0.4433	Early age-related macular degeneration || id:ebi-a-GCST010723	Early age-related macular degeneration	21	38612024	0.0150911	1.05271e-06	genus.unknowngenus.id.1000000073
rs10741777	T	C	T	C	-0.0973842	-0.0025	0.2385	11	19572557	0.017	0.8843	Early age-related macular degeneration || id:ebi-a-GCST010723	Early age-related macular degeneration	11	19572557	0.0194791	7.68659e-07	genus.LachnospiraceaeUCG008.id.11328
rs10793103	C	T	C	T	0.0974344	0.0066	0.3082	11	74391775	0.0157	0.673899	Early age-related macular degeneration || id:ebi-a-GCST010723	Early age-related macular degeneration	11	74391775	0.0181279	9.34937e-08	genus.LachnospiraceaeUCG008.id.11328
rs10801803	G	A	G	A	-0.117029	0.0182	0.1364	1	90818872	0.0203	0.37	Early age-related macular degeneration || id:ebi-a-GCST010723	Early age-related macular degeneration	1	90818872	0.0243085	1.40029e-06	genus.LachnospiraceaeUCG008.id.11328
rs13024781	T	C	T	C	-0.0798769	0.0064	0.4622	2	168628871	0.0141	0.649	Early age-related macular degeneration || id:ebi-a-GCST010723	Early age-related macular degeneration	2	168628871	0.0168846	2.29166e-06	genus.LachnospiraceaeUCG008.id.11328
rs57091572	A	G	A	G	-0.110443	-0.019	0.1485	6	81214803	0.0203	0.3493	Early age-related macular degeneration || id:ebi-a-GCST010723	Early age-related macular degeneration	6	81214803	0.0235801	2.85822e-06	genus.LachnospiraceaeUCG008.id.11328
rs57254474	G	A	G	A	0.0886512	-0.0566	0.2372	8	23071054	0.0168	0.000744201	Early age-related macular degeneration || id:ebi-a-GCST010723	Early age-related macular degeneration	8	23071054	0.0199045	6.92061e-06	genus.LachnospiraceaeUCG008.id.11328
rs61944774	A	G	A	G	0.179838	-0.008	0.0532	12	129539818	0.0342	0.816	Early age-related macular degeneration || id:ebi-a-GCST010723	Early age-related macular degeneration	12	129539818	0.0393797	6.34122e-06	genus.LachnospiraceaeUCG008.id.11328
rs62277846	C	T	C	T	0.102292	0.0008	0.2102	2	228100140	0.0176	0.9636	Early age-related macular degeneration || id:ebi-a-GCST010723	Early age-related macular degeneration	2	228100140	0.0212319	1.58892e-06	genus.LachnospiraceaeUCG008.id.11328
rs67078837	T	C	T	C	-0.0845848	-0.0032	0.4704	4	114220647	0.0142	0.8225	Early age-related macular degeneration || id:ebi-a-GCST010723	Early age-related macular degeneration	4	114220647	0.0170693	7.68189e-07	genus.LachnospiraceaeUCG008.id.11328
rs75356640	G	A	G	A	0.136523	0.0333	0.0769	15	31697284	0.0287	0.2471	Early age-related macular degeneration || id:ebi-a-GCST010723	Early age-related macular degeneration	15	31697284	0.0303128	9.83206e-06	genus.LachnospiraceaeUCG008.id.11328
rs955844	A	C	A	C	0.112064	-0.0152	0.1582	16	84992314	0.0212	0.4748	Early age-related macular degeneration || id:ebi-a-GCST010723	Early age-related macular degeneration	16	84992314	0.0228369	1.80994e-06	genus.LachnospiraceaeUCG008.id.11328
rs9873555	G	C	G	C	-0.121162	-0.0181	0.1617	3	100496680	0.0189	0.3384	Early age-related macular degeneration || id:ebi-a-GCST010723	Early age-related macular degeneration	3	100496680	0.0233467	2.41343e-07	genus.LachnospiraceaeUCG008.id.11328
rs1074800	A	G	A	G	0.0492438	-0.0037	0.4009	5	3002546	0.0153	0.8082	Early age-related macular degeneration || id:ebi-a-GCST010723	Early age-related macular degeneration	5	3002546	0.010887	6.14583e-06	order.Erysipelotrichales.id.2148
rs10781552	C	T	C	T	-0.0552212	0.0041	0.3041	10	133897233	0.0155	0.7889	Early age-related macular degeneration || id:ebi-a-GCST010723	Early age-related macular degeneration	10	133897233	0.0116074	2.33114e-06	order.Erysipelotrichales.id.2148
rs17530232	A	G	A	G	0.10305	-0.0174	0.0603	13	40385457	0.0334	0.6029	Early age-related macular degeneration || id:ebi-a-GCST010723	Early age-related macular degeneration	13	40385457	0.0224648	2.79123e-06	order.Erysipelotrichales.id.2148
rs1884466	C	T	C	T	-0.0475363	0.008	0.3848	1	64139196	0.0146	0.5829	Early age-related macular degeneration || id:ebi-a-GCST010723	Early age-related macular degeneration	1	64139196	0.0106939	9.52701e-06	order.Erysipelotrichales.id.2148
rs2300774	G	A	G	A	0.0524152	0.0035	0.3914	3	195793712	0.0146	0.8106	Early age-related macular degeneration || id:ebi-a-GCST010723	Early age-related macular degeneration	3	195793712	0.0106784	8.95466e-07	order.Erysipelotrichales.id.2148
rs290833	T	G	T	G	-0.0497374	0.0104	0.3425	1	97457427	0.0162	0.5202	Early age-related macular degeneration || id:ebi-a-GCST010723	Early age-related macular degeneration	1	97457427	0.0111376	8.029e-06	order.Erysipelotrichales.id.2148
rs35161940	T	C	T	C	-0.0806041	0.0001	0.1012	17	70327224	0.026	0.997	Early age-related macular degeneration || id:ebi-a-GCST010723	Early age-related macular degeneration	17	70327224	0.0167641	1.8451e-06	order.Erysipelotrichales.id.2148
rs4078432	C	T	C	T	-0.0608929	-0.0076	0.1831	14	48997206	0.0186	0.6819	Early age-related macular degeneration || id:ebi-a-GCST010723	Early age-related macular degeneration	14	48997206	0.0133764	4.23104e-06	order.Erysipelotrichales.id.2148
rs56970041	T	G	T	G	0.0724144	0.0152	0.108	14	80357610	0.0228	0.5052	Early age-related macular degeneration || id:ebi-a-GCST010723	Early age-related macular degeneration	14	80357610	0.0164471	5.40344e-06	order.Erysipelotrichales.id.2148
rs62504403	C	T	C	T	0.0681159	0.0049	0.2437	8	38803551	0.0174	0.7757	Early age-related macular degeneration || id:ebi-a-GCST010723	Early age-related macular degeneration	8	38803551	0.0127883	1.12265e-07	order.Erysipelotrichales.id.2148
rs7234058	T	C	T	C	-0.0945759	-0.0029	0.093	18	5830507	0.0256	0.9101	Early age-related macular degeneration || id:ebi-a-GCST010723	Early age-related macular degeneration	18	5830507	0.0194091	9.12341e-07	order.Erysipelotrichales.id.2148
rs7826267	T	G	T	G	-0.0839071	0.0048	0.0663	8	2954952	0.0325	0.8826	Early age-related macular degeneration || id:ebi-a-GCST010723	Early age-related macular degeneration	8	2954952	0.0199131	9.28449e-06	order.Erysipelotrichales.id.2148
rs8003149	C	T	C	T	0.0538798	0.0036	0.2754	14	56156504	0.0158	0.8195	Early age-related macular degeneration || id:ebi-a-GCST010723	Early age-related macular degeneration	14	56156504	0.0116888	4.08475e-06	order.Erysipelotrichales.id.2148
rs1074800	A	G	A	G	0.0492438	-0.0037	0.4009	5	3002546	0.0153	0.8082	Early age-related macular degeneration || id:ebi-a-GCST010723	Early age-related macular degeneration	5	3002546	0.010887	6.14583e-06	family.Erysipelotrichaceae.id.2149
rs10781552	C	T	C	T	-0.0552212	0.0041	0.3041	10	133897233	0.0155	0.7889	Early age-related macular degeneration || id:ebi-a-GCST010723	Early age-related macular degeneration	10	133897233	0.0116074	2.33114e-06	family.Erysipelotrichaceae.id.2149
rs17530232	A	G	A	G	0.10305	-0.0174	0.0603	13	40385457	0.0334	0.6029	Early age-related macular degeneration || id:ebi-a-GCST010723	Early age-related macular degeneration	13	40385457	0.0224648	2.79123e-06	family.Erysipelotrichaceae.id.2149
rs1884466	C	T	C	T	-0.0475363	0.008	0.3848	1	64139196	0.0146	0.5829	Early age-related macular degeneration || id:ebi-a-GCST010723	Early age-related macular degeneration	1	64139196	0.0106939	9.52701e-06	family.Erysipelotrichaceae.id.2149
rs2300774	G	A	G	A	0.0524152	0.0035	0.3914	3	195793712	0.0146	0.8106	Early age-related macular degeneration || id:ebi-a-GCST010723	Early age-related macular degeneration	3	195793712	0.0106784	8.95466e-07	family.Erysipelotrichaceae.id.2149
rs290833	T	G	T	G	-0.0497374	0.0104	0.3425	1	97457427	0.0162	0.5202	Early age-related macular degeneration || id:ebi-a-GCST010723	Early age-related macular degeneration	1	97457427	0.0111376	8.029e-06	family.Erysipelotrichaceae.id.2149
rs35161940	T	C	T	C	-0.0806041	0.0001	0.1012	17	70327224	0.026	0.997	Early age-related macular degeneration || id:ebi-a-GCST010723	Early age-related macular degeneration	17	70327224	0.0167641	1.8451e-06	family.Erysipelotrichaceae.id.2149
rs4078432	C	T	C	T	-0.0608929	-0.0076	0.1831	14	48997206	0.0186	0.6819	Early age-related macular degeneration || id:ebi-a-GCST010723	Early age-related macular degeneration	14	48997206	0.0133764	4.23104e-06	family.Erysipelotrichaceae.id.2149
rs56970041	T	G	T	G	0.0724144	0.0152	0.108	14	80357610	0.0228	0.5052	Early age-related macular degeneration || id:ebi-a-GCST010723	Early age-related macular degeneration	14	80357610	0.0164471	5.40344e-06	family.Erysipelotrichaceae.id.2149
rs62504403	C	T	C	T	0.0681159	0.0049	0.2437	8	38803551	0.0174	0.7757	Early age-related macular degeneration || id:ebi-a-GCST010723	Early age-related macular degeneration	8	38803551	0.0127883	1.12265e-07	family.Erysipelotrichaceae.id.2149
rs7234058	T	C	T	C	-0.0945759	-0.0029	0.093	18	5830507	0.0256	0.9101	Early age-related macular degeneration || id:ebi-a-GCST010723	Early age-related macular degeneration	18	5830507	0.0194091	9.12341e-07	family.Erysipelotrichaceae.id.2149
rs7826267	T	G	T	G	-0.0839071	0.0048	0.0663	8	2954952	0.0325	0.8826	Early age-related macular degeneration || id:ebi-a-GCST010723	Early age-related macular degeneration	8	2954952	0.0199131	9.28449e-06	family.Erysipelotrichaceae.id.2149
rs8003149	C	T	C	T	0.0538798	0.0036	0.2754	14	56156504	0.0158	0.8195	Early age-related macular degeneration || id:ebi-a-GCST010723	Early age-related macular degeneration	14	56156504	0.0116888	4.08475e-06	family.Erysipelotrichaceae.id.2149
rs1074800	A	G	A	G	0.0492438	-0.0037	0.4009	5	3002546	0.0153	0.8082	Early age-related macular degeneration || id:ebi-a-GCST010723	Early age-related macular degeneration	5	3002546	0.010887	6.14583e-06	class.Erysipelotrichia.id.2147
rs10781552	C	T	C	T	-0.0552212	0.0041	0.3041	10	133897233	0.0155	0.7889	Early age-related macular degeneration || id:ebi-a-GCST010723	Early age-related macular degeneration	10	133897233	0.0116074	2.33114e-06	class.Erysipelotrichia.id.2147
rs17530232	A	G	A	G	0.10305	-0.0174	0.0603	13	40385457	0.0334	0.6029	Early age-related macular degeneration || id:ebi-a-GCST010723	Early age-related macular degeneration	13	40385457	0.0224648	2.79123e-06	class.Erysipelotrichia.id.2147
rs1884466	C	T	C	T	-0.0475363	0.008	0.3848	1	64139196	0.0146	0.5829	Early age-related macular degeneration || id:ebi-a-GCST010723	Early age-related macular degeneration	1	64139196	0.0106939	9.52701e-06	class.Erysipelotrichia.id.2147
rs2300774	G	A	G	A	0.0524152	0.0035	0.3914	3	195793712	0.0146	0.8106	Early age-related macular degeneration || id:ebi-a-GCST010723	Early age-related macular degeneration	3	195793712	0.0106784	8.95466e-07	class.Erysipelotrichia.id.2147
rs290833	T	G	T	G	-0.0497374	0.0104	0.3425	1	97457427	0.0162	0.5202	Early age-related macular degeneration || id:ebi-a-GCST010723	Early age-related macular degeneration	1	97457427	0.0111376	8.029e-06	class.Erysipelotrichia.id.2147
rs35161940	T	C	T	C	-0.0806041	0.0001	0.1012	17	70327224	0.026	0.997	Early age-related macular degeneration || id:ebi-a-GCST010723	Early age-related macular degeneration	17	70327224	0.0167641	1.8451e-06	class.Erysipelotrichia.id.2147
rs4078432	C	T	C	T	-0.0608929	-0.0076	0.1831	14	48997206	0.0186	0.6819	Early age-related macular degeneration || id:ebi-a-GCST010723	Early age-related macular degeneration	14	48997206	0.0133764	4.23104e-06	class.Erysipelotrichia.id.2147
rs56970041	T	G	T	G	0.0724144	0.0152	0.108	14	80357610	0.0228	0.5052	Early age-related macular degeneration || id:ebi-a-GCST010723	Early age-related macular degeneration	14	80357610	0.0164471	5.40344e-06	class.Erysipelotrichia.id.2147
rs62504403	C	T	C	T	0.0681159	0.0049	0.2437	8	38803551	0.0174	0.7757	Early age-related macular degeneration || id:ebi-a-GCST010723	Early age-related macular degeneration	8	38803551	0.0127883	1.12265e-07	class.Erysipelotrichia.id.2147
rs7234058	T	C	T	C	-0.0945759	-0.0029	0.093	18	5830507	0.0256	0.9101	Early age-related macular degeneration || id:ebi-a-GCST010723	Early age-related macular degeneration	18	5830507	0.0194091	9.12341e-07	class.Erysipelotrichia.id.2147
rs7826267	T	G	T	G	-0.0839071	0.0048	0.0663	8	2954952	0.0325	0.8826	Early age-related macular degeneration || id:ebi-a-GCST010723	Early age-related macular degeneration	8	2954952	0.0199131	9.28449e-06	class.Erysipelotrichia.id.2147
rs8003149	C	T	C	T	0.0538798	0.0036	0.2754	14	56156504	0.0158	0.8195	Early age-related macular degeneration || id:ebi-a-GCST010723	Early age-related macular degeneration	14	56156504	0.0116888	4.08475e-06	class.Erysipelotrichia.id.2147
rs10750258	A	C	A	C	-0.0491248	0.0099	0.39	11	123997498	0.0149	0.5079	Early age-related macular degeneration || id:ebi-a-GCST010723	Early age-related macular degeneration	11	123997498	0.010824	8.71899e-06	phylum.Proteobacteria.id.2375
rs11126162	T	C	T	C	-0.0770689	0.0263	0.075	2	68086034	0.0269	0.3285	Early age-related macular degeneration || id:ebi-a-GCST010723	Early age-related macular degeneration	2	68086034	0.0187079	9.25979e-06	phylum.Proteobacteria.id.2375
rs11715072	G	A	G	A	-0.0519289	0.0103	0.2842	3	53720793	0.0162	0.5234	Early age-related macular degeneration || id:ebi-a-GCST010723	Early age-related macular degeneration	3	53720793	0.0115246	6.90409e-06	phylum.Proteobacteria.id.2375
rs12150865	C	T	C	T	0.0511615	0.004	0.4559	19	43505320	0.0199	0.8417	Early age-related macular degeneration || id:ebi-a-GCST010723	Early age-related macular degeneration	19	43505320	0.0106407	1.54085e-06	phylum.Proteobacteria.id.2375
rs12467198	C	T	C	T	0.0498267	-0.004	0.3412	2	124872681	0.0148	0.7862	Early age-related macular degeneration || id:ebi-a-GCST010723	Early age-related macular degeneration	2	124872681	0.011138	6.30669e-06	phylum.Proteobacteria.id.2375
rs2347697	G	T	G	T	0.0502281	-0.0201	0.3546	7	134388240	0.0148	0.1739	Early age-related macular degeneration || id:ebi-a-GCST010723	Early age-related macular degeneration	7	134388240	0.0108968	4.26914e-06	phylum.Proteobacteria.id.2375
rs2532663	G	A	G	A	-0.125578	-0.0091	0.0557	10	119247234	0.0351	0.7951	Early age-related macular degeneration || id:ebi-a-GCST010723	Early age-related macular degeneration	10	119247234	0.0258034	7.46812e-07	phylum.Proteobacteria.id.2375
rs312757	C	G	C	G	-0.0517269	-0.0078	0.317	17	68347701	0.015	0.6039	Early age-related macular degeneration || id:ebi-a-GCST010723	Early age-related macular degeneration	17	68347701	0.0112854	4.839e-06	phylum.Proteobacteria.id.2375
rs3890996	T	G	T	G	-0.0474614	-0.0241	0.5395	22	20301800	0.0164	0.1417	Early age-related macular degeneration || id:ebi-a-GCST010723	Early age-related macular degeneration	22	20301800	0.0105645	6.94663e-06	phylum.Proteobacteria.id.2375
rs4340090	C	T	C	T	-0.0668162	0.0217	0.1405	12	130331764	0.0218	0.3187	Early age-related macular degeneration || id:ebi-a-GCST010723	Early age-related macular degeneration	12	130331764	0.0153387	9.99003e-06	phylum.Proteobacteria.id.2375
rs6707783	C	T	C	T	0.0849593	0.0233	0.0962	2	52053891	0.0237	0.327	Early age-related macular degeneration || id:ebi-a-GCST010723	Early age-related macular degeneration	2	52053891	0.0187782	8.08593e-06	phylum.Proteobacteria.id.2375
rs72771021	C	T	C	T	0.141726	-0.0127	0.0425	10	13841631	0.0383	0.740699	Early age-related macular degeneration || id:ebi-a-GCST010723	Early age-related macular degeneration	10	13841631	0.0309242	7.18097e-06	phylum.Proteobacteria.id.2375
rs74757828	A	T	A	T	0.0951285	-0.0027	0.067	8	89541526	0.0288	0.9259	Early age-related macular degeneration || id:ebi-a-GCST010723	Early age-related macular degeneration	8	89541526	0.0216921	9.25067e-06	phylum.Proteobacteria.id.2375
rs922773	C	T	C	T	-0.0803778	-0.0125	0.1351	3	66318042	0.021	0.5496	Early age-related macular degeneration || id:ebi-a-GCST010723	Early age-related macular degeneration	3	66318042	0.0157851	3.67958e-07	phylum.Proteobacteria.id.2375
rs10759623	C	T	C	T	-0.162115	-0.0063	0.1765	9	115821485	0.0184	0.734	Early age-related macular degeneration || id:ebi-a-GCST010723	Early age-related macular degeneration	9	115821485	0.032151	5.78312e-07	family.FamilyXI.id.1936
rs11547158	A	G	A	G	-0.177599	0.0215	0.1338	7	148921732	0.0214	0.3145	Early age-related macular degeneration || id:ebi-a-GCST010723	Early age-related macular degeneration	7	148921732	0.0372795	2.70219e-06	family.FamilyXI.id.1936
rs17379710	T	C	T	C	-0.116383	0.0203	0.4433	11	35334668	0.0145	0.1619	Early age-related macular degeneration || id:ebi-a-GCST010723	Early age-related macular degeneration	11	35334668	0.0252125	3.97107e-06	family.FamilyXI.id.1936
rs2155352	A	G	A	G	-0.150538	0.0169	0.2254	11	95357209	0.0175	0.333	Early age-related macular degeneration || id:ebi-a-GCST010723	Early age-related macular degeneration	11	95357209	0.0302319	6.63432e-07	family.FamilyXI.id.1936
rs2156611	T	C	T	C	-0.112486	-0.0038	0.4789	18	43345864	0.0144	0.7904	Early age-related macular degeneration || id:ebi-a-GCST010723	Early age-related macular degeneration	18	43345864	0.0251099	9.42661e-06	family.FamilyXI.id.1936
rs3733511	A	G	A	G	0.128253	-0.0305	0.3025	4	119955787	0.0154	0.0477595	Early age-related macular degeneration || id:ebi-a-GCST010723	Early age-related macular degeneration	4	119955787	0.0274718	3.38554e-06	family.FamilyXI.id.1936
rs488164	T	G	T	G	0.117998	-0.0006	0.3966	1	239995451	0.0146	0.9665	Early age-related macular degeneration || id:ebi-a-GCST010723	Early age-related macular degeneration	1	239995451	0.025516	4.79785e-06	family.FamilyXI.id.1936
rs6025153	G	C	G	C	0.118619	0.0076	0.3772	20	55348292	0.0149	0.61	Early age-related macular degeneration || id:ebi-a-GCST010723	Early age-related macular degeneration	20	55348292	0.0261969	7.07084e-06	family.FamilyXI.id.1936
rs697771	A	G	A	G	-0.117677	-0.0064	0.4416	16	54115200	0.0145	0.6612	Early age-related macular degeneration || id:ebi-a-GCST010723	Early age-related macular degeneration	16	54115200	0.0251491	3.19372e-06	family.FamilyXI.id.1936
rs78222136	G	C	G	C	0.224835	-0.0378	0.0707	16	64956642	0.0283	0.1815	Early age-related macular degeneration || id:ebi-a-GCST010723	Early age-related macular degeneration	16	64956642	0.0511672	8.41266e-06	family.FamilyXI.id.1936
rs10781340	G	A	G	A	0.0948915	-0.003	0.1623	9	78752170	0.0207	0.8856	Early age-related macular degeneration || id:ebi-a-GCST010723	Early age-related macular degeneration	9	78752170	0.0203221	4.32266e-06	genus.Haemophilus.id.3698
rs10840326	C	G	C	G	-0.0677384	-0.0091	0.4448	11	9951672	0.0145	0.5293	Early age-related macular degeneration || id:ebi-a-GCST010723	Early age-related macular degeneration	11	9951672	0.0151463	7.36533e-06	genus.Haemophilus.id.3698
rs111582866	G	A	G	A	-0.124265	0.0209	0.0979	16	48742489	0.0259	0.4201	Early age-related macular degeneration || id:ebi-a-GCST010723	Early age-related macular degeneration	16	48742489	0.026016	1.27347e-06	genus.Haemophilus.id.3698
rs12191680	C	G	C	G	0.106544	0.0132	0.1546	6	129224488	0.0195	0.500299	Early age-related macular degeneration || id:ebi-a-GCST010723	Early age-related macular degeneration	6	129224488	0.0200323	1.46913e-07	genus.Haemophilus.id.3698
rs12876183	T	A	T	A	0.0749201	-0.0042	0.2725	13	85114550	0.016	0.791199	Early age-related macular degeneration || id:ebi-a-GCST010723	Early age-related macular degeneration	13	85114550	0.016711	9.6249e-06	genus.Haemophilus.id.3698
rs35509	G	A	G	A	0.128249	0.0002	0.0868	12	115493337	0.0258	0.9931	Early age-related macular degeneration || id:ebi-a-GCST010723	Early age-related macular degeneration	12	115493337	0.0268779	2.00952e-06	genus.Haemophilus.id.3698
rs4822728	T	C	T	C	0.0705861	-0.0083	0.3994	22	26891808	0.0149	0.579101	Early age-related macular degeneration || id:ebi-a-GCST010723	Early age-related macular degeneration	22	26891808	0.0151388	3.47849e-06	genus.Haemophilus.id.3698
rs56310940	G	C	G	C	-0.108393	0.0095	0.0767	7	24360361	0.0264	0.7183	Early age-related macular degeneration || id:ebi-a-GCST010723	Early age-related macular degeneration	7	24360361	0.0247052	7.23232e-06	genus.Haemophilus.id.3698
rs76022354	C	T	C	T	0.244638	0.0213	0.0484	10	94306385	0.0348	0.5406	Early age-related macular degeneration || id:ebi-a-GCST010723	Early age-related macular degeneration	10	94306385	0.0505504	1.83031e-06	genus.Haemophilus.id.3698
rs78909003	T	C	T	C	-0.246256	-0.0097	0.0498	9	105650242	0.0348	0.7813	Early age-related macular degeneration || id:ebi-a-GCST010723	Early age-related macular degeneration	9	105650242	0.0503924	1.66745e-06	genus.Haemophilus.id.3698
rs9328464	T	C	T	C	0.0723095	0.0093	0.5046	6	8350917	0.0141	0.508	Early age-related macular degeneration || id:ebi-a-GCST010723	Early age-related macular degeneration	6	8350917	0.0148799	1.42269e-06	genus.Haemophilus.id.3698
rs9382510	C	T	C	T	-0.093521	-0.0239	0.2387	6	55448491	0.0173	0.1664	Early age-related macular degeneration || id:ebi-a-GCST010723	Early age-related macular degeneration	6	55448491	0.0172649	7.12051e-08	genus.Haemophilus.id.3698
rs9574096	A	T	A	T	-0.0736375	0.0084	0.3505	13	36104947	0.0146	0.5658	Early age-related macular degeneration || id:ebi-a-GCST010723	Early age-related macular degeneration	13	36104947	0.0155227	2.1802e-06	genus.Haemophilus.id.3698
rs9895850	T	C	T	C	-0.192957	0.0255	0.0455	17	64535013	0.0342	0.4564	Early age-related macular degeneration || id:ebi-a-GCST010723	Early age-related macular degeneration	17	64535013	0.0416755	2.1406e-06	genus.Haemophilus.id.3698
rs10787984	G	C	G	C	0.094316	0.0192	0.1815	10	121356829	0.0185	0.2999	Early age-related macular degeneration || id:ebi-a-GCST010723	Early age-related macular degeneration	10	121356829	0.0213513	9.62305e-06	genus.Actinomyces.id.423
rs2715439	C	T	C	T	0.0746684	-0.0036	0.45	15	99492313	0.0143	0.8017	Early age-related macular degeneration || id:ebi-a-GCST010723	Early age-related macular degeneration	15	99492313	0.0164822	6.27e-06	genus.Actinomyces.id.423
rs34583783	G	T	G	T	0.126596	-0.03	0.1085	6	67207371	0.0229	0.19	Early age-related macular degeneration || id:ebi-a-GCST010723	Early age-related macular degeneration	6	67207371	0.0268461	4.48529e-06	genus.Actinomyces.id.423
rs35011108	A	G	A	G	0.232634	0.0078	0.0484	6	133007480	0.0367	0.8311	Early age-related macular degeneration || id:ebi-a-GCST010723	Early age-related macular degeneration	6	133007480	0.0512044	6.33832e-06	genus.Actinomyces.id.423
rs4073240	G	A	G	A	0.0749687	0.0155	0.383	6	169224781	0.0146	0.2893	Early age-related macular degeneration || id:ebi-a-GCST010723	Early age-related macular degeneration	6	169224781	0.0167368	7.94274e-06	genus.Actinomyces.id.423
rs4146653	G	A	G	A	0.0985224	0.0146	0.1803	10	4782841	0.0193	0.4477	Early age-related macular degeneration || id:ebi-a-GCST010723	Early age-related macular degeneration	10	4782841	0.0214182	4.49647e-06	genus.Actinomyces.id.423
rs71315246	A	G	A	G	-0.0969809	0.0063	0.156	3	101352439	0.0194	0.745901	Early age-related macular degeneration || id:ebi-a-GCST010723	Early age-related macular degeneration	3	101352439	0.021925	9.82978e-06	genus.Actinomyces.id.423
rs7915461	T	C	T	C	0.18776	0.0341	0.064	10	127532121	0.03	0.2562	Early age-related macular degeneration || id:ebi-a-GCST010723	Early age-related macular degeneration	10	127532121	0.0401636	5.91984e-06	genus.Actinomyces.id.423
rs10794359	T	C	T	C	-0.0953524	-0.0284	0.4655	11	1051715	0.0161	0.0783195	Early age-related macular degeneration || id:ebi-a-GCST010723	Early age-related macular degeneration	11	1051715	0.02006	2.23496e-06	genus.Anaerofilum.id.2053
rs1563175	A	C	A	C	0.0923834	-0.0055	0.4165	2	3838940	0.0142	0.6988	Early age-related macular degeneration || id:ebi-a-GCST010723	Early age-related macular degeneration	2	3838940	0.0202157	5.53848e-06	genus.Anaerofilum.id.2053
rs17012738	T	G	T	G	0.0903417	-0.0039	0.4375	2	76698142	0.0142	0.781801	Early age-related macular degeneration || id:ebi-a-GCST010723	Early age-related macular degeneration	2	76698142	0.0200239	7.24168e-06	genus.Anaerofilum.id.2053
rs17096874	C	T	C	T	-0.126337	0.0104	0.1609	14	30991358	0.0191	0.5872	Early age-related macular degeneration || id:ebi-a-GCST010723	Early age-related macular degeneration	14	30991358	0.0268919	2.8603e-06	genus.Anaerofilum.id.2053
rs17105491	G	C	G	C	-0.193107	-0.0042	0.0655	10	125294406	0.0287	0.8849	Early age-related macular degeneration || id:ebi-a-GCST010723	Early age-related macular degeneration	10	125294406	0.0411187	1.56819e-06	genus.Anaerofilum.id.2053
rs356049	G	A	G	A	0.132603	0.0028	0.1508	17	6450532	0.0228	0.9018	Early age-related macular degeneration || id:ebi-a-GCST010723	Early age-related macular degeneration	17	6450532	0.0289802	6.55844e-06	genus.Anaerofilum.id.2053
rs4244069	G	A	G	A	-0.146775	0.0476	0.1014	12	67167461	0.0241	0.0486396	Early age-related macular degeneration || id:ebi-a-GCST010723	Early age-related macular degeneration	12	67167461	0.0326594	9.81202e-06	genus.Anaerofilum.id.2053
rs4506496	G	A	G	A	0.10309	0.0079	0.3325	1	247145690	0.0149	0.5936	Early age-related macular degeneration || id:ebi-a-GCST010723	Early age-related macular degeneration	1	247145690	0.0212861	1.4866e-06	genus.Anaerofilum.id.2053
rs712981	A	C	A	C	0.10076	0.0203	0.3951	3	129686434	0.0145	0.1635	Early age-related macular degeneration || id:ebi-a-GCST010723	Early age-related macular degeneration	3	129686434	0.0202902	6.83115e-07	genus.Anaerofilum.id.2053
rs79598899	C	T	C	T	0.182586	-0.0478	0.0849	2	191139151	0.0282	0.0904003	Early age-related macular degeneration || id:ebi-a-GCST010723	Early age-related macular degeneration	2	191139151	0.0357284	3.74728e-07	genus.Anaerofilum.id.2053
rs816292	T	C	T	C	-0.113003	0.0246	0.2741	12	117811409	0.0157	0.1174	Early age-related macular degeneration || id:ebi-a-GCST010723	Early age-related macular degeneration	12	117811409	0.02204	2.64038e-07	genus.Anaerofilum.id.2053
rs9299345	T	C	T	C	-0.1364	0.0025	0.1249	9	104339812	0.0212	0.9064	Early age-related macular degeneration || id:ebi-a-GCST010723	Early age-related macular degeneration	9	104339812	0.0302372	8.04309e-06	genus.Anaerofilum.id.2053
rs10803434	A	T	A	T	-0.0692742	0.0097	0.4318	1	14238305	0.0149	0.5142	Early age-related macular degeneration || id:ebi-a-GCST010723	Early age-related macular degeneration	1	14238305	0.0148866	3.55434e-06	class.Alphaproteobacteria.id.2379
rs12977163	G	C	G	C	0.0690234	-0.0033	0.3711	19	28641647	0.015	0.8284	Early age-related macular degeneration || id:ebi-a-GCST010723	Early age-related macular degeneration	19	28641647	0.0153829	7.14185e-06	class.Alphaproteobacteria.id.2379
rs140912403	C	T	C	T	-0.160677	-0.0152	0.0595	9	95517807	0.0319	0.6337	Early age-related macular degeneration || id:ebi-a-GCST010723	Early age-related macular degeneration	9	95517807	0.0317708	6.20363e-07	class.Alphaproteobacteria.id.2379
rs17061716	G	C	G	C	0.0927341	-0.0011	0.1403	3	59982336	0.0207	0.9591	Early age-related macular degeneration || id:ebi-a-GCST010723	Early age-related macular degeneration	3	59982336	0.0207569	9.33258e-06	class.Alphaproteobacteria.id.2379
rs34569731	A	G	A	G	0.0705145	0.0023	0.3266	2	75630344	0.0196	0.9079	Early age-related macular degeneration || id:ebi-a-GCST010723	Early age-related macular degeneration	2	75630344	0.0157564	7.37916e-06	class.Alphaproteobacteria.id.2379
rs55876211	C	T	C	T	-0.080811	0.0196	0.1784	3	84471266	0.0184	0.2863	Early age-related macular degeneration || id:ebi-a-GCST010723	Early age-related macular degeneration	3	84471266	0.0184159	7.53639e-06	class.Alphaproteobacteria.id.2379
rs62285697	C	T	C	T	0.0805256	-0.0299	0.209	3	176407911	0.0182	0.1015	Early age-related macular degeneration || id:ebi-a-GCST010723	Early age-related macular degeneration	3	176407911	0.0180912	9.75933e-06	class.Alphaproteobacteria.id.2379
rs76784716	A	G	A	G	0.133271	0.0614	0.0702	2	169033340	0.0281	0.0290402	Early age-related macular degeneration || id:ebi-a-GCST010723	Early age-related macular degeneration	2	169033340	0.0267738	5.09141e-07	class.Alphaproteobacteria.id.2379
rs7960664	G	A	G	A	0.0969489	-0.0096	0.1386	12	89471235	0.0202	0.6332	Early age-related macular degeneration || id:ebi-a-GCST010723	Early age-related macular degeneration	12	89471235	0.0215149	8.84301e-06	class.Alphaproteobacteria.id.2379
rs9813022	A	G	A	G	-0.0751277	-0.01	0.3116	3	13726736	0.0151	0.5079	Early age-related macular degeneration || id:ebi-a-GCST010723	Early age-related macular degeneration	3	13726736	0.0153867	1.05333e-06	class.Alphaproteobacteria.id.2379
rs10805326	G	A	G	A	0.0775151	-0.0063	0.2954	4	14324623	0.0155	0.683	Early age-related macular degeneration || id:ebi-a-GCST010723	Early age-related macular degeneration	4	14324623	0.0139665	3.54544e-08	genus.Intestinibacter.id.11345
rs11109097	C	T	C	T	0.0624272	-0.018	0.305	12	97928437	0.0158	0.2539	Early age-related macular degeneration || id:ebi-a-GCST010723	Early age-related macular degeneration	12	97928437	0.0138539	5.49484e-06	genus.Intestinibacter.id.11345
rs118030283	G	A	G	A	-0.151829	0.009	0.0537	16	5993076	0.0341	0.7926	Early age-related macular degeneration || id:ebi-a-GCST010723	Early age-related macular degeneration	16	5993076	0.0324471	2.67439e-06	genus.Intestinibacter.id.11345
rs16938435	T	C	T	C	-0.112189	-0.0244	0.0741	9	21502923	0.0269	0.3642	Early age-related macular degeneration || id:ebi-a-GCST010723	Early age-related macular degeneration	9	21502923	0.0235439	1.80097e-06	genus.Intestinibacter.id.11345
rs2098844	C	T	C	T	-0.0575295	-0.0088	0.4577	11	127703160	0.0145	0.5424	Early age-related macular degeneration || id:ebi-a-GCST010723	Early age-related macular degeneration	11	127703160	0.0128416	6.78879e-06	genus.Intestinibacter.id.11345
rs2702387	A	G	A	G	0.0608559	-0.0033	0.348	4	179361262	0.0151	0.829	Early age-related macular degeneration || id:ebi-a-GCST010723	Early age-related macular degeneration	4	179361262	0.0132145	4.25994e-06	genus.Intestinibacter.id.11345
rs4327025	G	A	G	A	-0.0810346	-0.0336	0.2172	15	92446683	0.0172	0.0507201	Early age-related macular degeneration || id:ebi-a-GCST010723	Early age-related macular degeneration	15	92446683	0.0154397	1.64326e-07	genus.Intestinibacter.id.11345
rs447950	A	G	A	G	0.0628342	0.0327	0.3112	5	148846426	0.0151	0.0301703	Early age-related macular degeneration || id:ebi-a-GCST010723	Early age-related macular degeneration	5	148846426	0.0136652	5.63911e-06	genus.Intestinibacter.id.11345
rs478972	T	C	T	C	-0.142681	-0.0001	0.0531	11	125663184	0.0317	0.9974	Early age-related macular degeneration || id:ebi-a-GCST010723	Early age-related macular degeneration	11	125663184	0.0297116	1.81991e-06	genus.Intestinibacter.id.11345
rs6062862	A	G	A	G	0.0924508	0.0235	0.1056	20	61325223	0.0239	0.3259	Early age-related macular degeneration || id:ebi-a-GCST010723	Early age-related macular degeneration	20	61325223	0.0204658	6.67984e-06	genus.Intestinibacter.id.11345
rs62430350	T	C	T	C	0.151096	0.0146	0.056	6	170918194	0.0335	0.663201	Early age-related macular degeneration || id:ebi-a-GCST010723	Early age-related macular degeneration	6	170918194	0.0351476	6.84229e-06	genus.Intestinibacter.id.11345
rs68093214	C	T	C	T	0.0662258	-0.0226	0.2654	3	70657785	0.0164	0.1679	Early age-related macular degeneration || id:ebi-a-GCST010723	Early age-related macular degeneration	3	70657785	0.0149877	9.25769e-06	genus.Intestinibacter.id.11345
rs6875660	C	T	C	T	0.0890455	-0.0056	0.1134	5	159686256	0.023	0.8072	Early age-related macular degeneration || id:ebi-a-GCST010723	Early age-related macular degeneration	5	159686256	0.0193905	3.05781e-06	genus.Intestinibacter.id.11345
rs893394	G	A	G	A	0.0583322	0.0052	0.4479	2	20054971	0.0149	0.7294	Early age-related macular degeneration || id:ebi-a-GCST010723	Early age-related macular degeneration	2	20054971	0.0130729	7.85038e-06	genus.Intestinibacter.id.11345
rs9348442	C	T	C	T	0.099082	0.0153	0.0838	6	10303945	0.0257	0.5521	Early age-related macular degeneration || id:ebi-a-GCST010723	Early age-related macular degeneration	6	10303945	0.0221625	6.25936e-06	genus.Intestinibacter.id.11345
rs10805326	G	A	G	A	0.0566637	-0.0063	0.2954	4	14324623	0.0155	0.683	Early age-related macular degeneration || id:ebi-a-GCST010723	Early age-related macular degeneration	4	14324623	0.012276	4.03396e-06	family.Peptostreptococcaceae.id.2042
rs117020988	C	T	C	T	0.182411	0.0394	0.0508	7	46710977	0.0328	0.2286	Early age-related macular degeneration || id:ebi-a-GCST010723	Early age-related macular degeneration	7	46710977	0.0372126	1.02794e-06	family.Peptostreptococcaceae.id.2042
rs12377846	C	A	C	A	-0.252	0.0399	0.0397	9	16786784	0.0388	0.3042	Early age-related macular degeneration || id:ebi-a-GCST010723	Early age-related macular degeneration	9	16786784	0.0511627	7.26254e-07	family.Peptostreptococcaceae.id.2042
rs12986312	T	G	T	G	0.0571818	-0.0258	0.2979	19	17414138	0.0158	0.1024	Early age-related macular degeneration || id:ebi-a-GCST010723	Early age-related macular degeneration	19	17414138	0.0125947	5.76718e-06	family.Peptostreptococcaceae.id.2042
rs1467258	G	A	G	A	0.072584	-0.0028	0.1396	17	38216487	0.0215	0.8959	Early age-related macular degeneration || id:ebi-a-GCST010723	Early age-related macular degeneration	17	38216487	0.0162321	7.89804e-06	family.Peptostreptococcaceae.id.2042
rs1520207	C	T	C	T	0.0525658	0.0037	0.4332	3	151781175	0.0145	0.8014	Early age-related macular degeneration || id:ebi-a-GCST010723	Early age-related macular degeneration	3	151781175	0.0112476	3.16548e-06	family.Peptostreptococcaceae.id.2042
rs2644627	C	G	C	G	-0.0558506	0.0222	0.4486	8	26726641	0.0142	0.1186	Early age-related macular degeneration || id:ebi-a-GCST010723	Early age-related macular degeneration	8	26726641	0.011224	6.33336e-07	family.Peptostreptococcaceae.id.2042
rs4692811	C	T	C	T	0.0642075	0.0119	0.2628	4	171180190	0.017	0.4838	Early age-related macular degeneration || id:ebi-a-GCST010723	Early age-related macular degeneration	4	171180190	0.0126913	4.21123e-07	family.Peptostreptococcaceae.id.2042
rs59865771	C	T	C	T	-0.0573764	0.0386	0.2446	16	89246670	0.0173	0.0254701	Early age-related macular degeneration || id:ebi-a-GCST010723	Early age-related macular degeneration	16	89246670	0.0127192	7.69029e-06	family.Peptostreptococcaceae.id.2042
rs59987323	C	T	C	T	-0.0537078	0.0081	0.4334	22	37976422	0.0192	0.6734	Early age-related macular degeneration || id:ebi-a-GCST010723	Early age-related macular degeneration	22	37976422	0.011443	2.70082e-06	family.Peptostreptococcaceae.id.2042
rs61841503	G	A	G	A	0.0919658	0.0017	0.1575	10	17019559	0.0197	0.9299	Early age-related macular degeneration || id:ebi-a-GCST010723	Early age-related macular degeneration	10	17019559	0.0161331	9.8012e-09	family.Peptostreptococcaceae.id.2042
rs6721459	A	G	A	G	0.0509823	0.0171	0.5345	2	67852836	0.0146	0.2403	Early age-related macular degeneration || id:ebi-a-GCST010723	Early age-related macular degeneration	2	67852836	0.0111975	5.07756e-06	family.Peptostreptococcaceae.id.2042
rs75819860	T	A	T	A	0.126264	0.08	0.0577	18	65324280	0.0391	0.04101	Early age-related macular degeneration || id:ebi-a-GCST010723	Early age-related macular degeneration	18	65324280	0.0268383	2.48734e-06	family.Peptostreptococcaceae.id.2042
rs76982728	T	C	T	C	0.124203	0.0468	0.0574	7	44312824	0.0329	0.154	Early age-related macular degeneration || id:ebi-a-GCST010723	Early age-related macular degeneration	7	44312824	0.0266923	3.24058e-06	family.Peptostreptococcaceae.id.2042
rs77540684	T	G	T	G	0.106725	-0.0325	0.0579	10	14650535	0.032	0.3108	Early age-related macular degeneration || id:ebi-a-GCST010723	Early age-related macular degeneration	10	14650535	0.0245638	8.13712e-06	family.Peptostreptococcaceae.id.2042
rs9573937	A	G	A	G	-0.0693637	-0.0101	0.1952	13	77351196	0.0178	0.5709	Early age-related macular degeneration || id:ebi-a-GCST010723	Early age-related macular degeneration	13	77351196	0.0142907	1.70589e-06	family.Peptostreptococcaceae.id.2042
rs10810043	A	G	A	G	0.0515518	0.0178	0.374	9	13799809	0.0153	0.2455	Early age-related macular degeneration || id:ebi-a-GCST010723	Early age-related macular degeneration	9	13799809	0.0115923	9.27424e-06	genus.Coprococcus3.id.11303
rs11077359	T	C	T	C	-0.0645443	-0.0019	0.1963	17	76343961	0.0281	0.9458	Early age-related macular degeneration || id:ebi-a-GCST010723	Early age-related macular degeneration	17	76343961	0.0148833	9.63598e-06	genus.Coprococcus3.id.11303
rs11080344	C	T	C	T	0.0516921	0.0045	0.4547	17	26104511	0.014	0.745101	Early age-related macular degeneration || id:ebi-a-GCST010723	Early age-related macular degeneration	17	26104511	0.0113054	4.78692e-06	genus.Coprococcus3.id.11303
rs13247359	G	A	G	A	0.051211	0.0112	0.496	7	76357726	0.0146	0.4436	Early age-related macular degeneration || id:ebi-a-GCST010723	Early age-related macular degeneration	7	76357726	0.0113031	7.32611e-06	genus.Coprococcus3.id.11303
rs13394391	C	T	C	T	-0.0709302	-0.0161	0.1697	2	240727657	0.0191	0.3994	Early age-related macular degeneration || id:ebi-a-GCST010723	Early age-related macular degeneration	2	240727657	0.0150918	2.20317e-06	genus.Coprococcus3.id.11303
rs178271	T	C	T	C	0.145257	-0.0031	0.0536	22	21331556	0.0362	0.9312	Early age-related macular degeneration || id:ebi-a-GCST010723	Early age-related macular degeneration	22	21331556	0.0294239	7.81088e-07	genus.Coprococcus3.id.11303
rs4575475	G	A	G	A	0.0619514	-0.0217	0.2351	14	99141751	0.0253	0.3918	Early age-related macular degeneration || id:ebi-a-GCST010723	Early age-related macular degeneration	14	99141751	0.0137787	7.04284e-06	genus.Coprococcus3.id.11303
rs62481985	G	C	G	C	-0.0582385	0.0102	0.4313	8	4128340	0.0148	0.4921	Early age-related macular degeneration || id:ebi-a-GCST010723	Early age-related macular degeneration	8	4128340	0.0115052	4.1756e-07	genus.Coprococcus3.id.11303
rs7521171	G	A	G	A	-0.0596434	-0.0006	0.2872	1	149998497	0.0165	0.9716	Early age-related macular degeneration || id:ebi-a-GCST010723	Early age-related macular degeneration	1	149998497	0.0129279	4.32242e-06	genus.Coprococcus3.id.11303
rs8100692	T	C	T	C	0.0577411	-0.0178	0.4252	19	40032132	0.0145	0.2209	Early age-related macular degeneration || id:ebi-a-GCST010723	Early age-related macular degeneration	19	40032132	0.0113476	4.16459e-07	genus.Coprococcus3.id.11303
rs10815577	C	G	C	G	-0.0683706	-0.0025	0.4021	9	7273249	0.0148	0.863	Early age-related macular degeneration || id:ebi-a-GCST010723	Early age-related macular degeneration	9	7273249	0.0143691	1.71503e-06	genus.LachnospiraceaeUCG001.id.11321
rs12131224	C	T	C	T	0.117095	0.0263	0.0869	1	166199362	0.0272	0.3328	Early age-related macular degeneration || id:ebi-a-GCST010723	Early age-related macular degeneration	1	166199362	0.02591	7.39863e-06	genus.LachnospiraceaeUCG001.id.11321
rs2050911	G	A	G	A	0.0751466	0.0183	0.2993	1	82384407	0.0154	0.2348	Early age-related macular degeneration || id:ebi-a-GCST010723	Early age-related macular degeneration	1	82384407	0.0153934	1.10648e-06	genus.LachnospiraceaeUCG001.id.11321
rs2371284	T	C	T	C	-0.0761893	-0.0087	0.2082	12	56256262	0.0194	0.6522	Early age-related macular degeneration || id:ebi-a-GCST010723	Early age-related macular degeneration	12	56256262	0.0170127	7.55967e-06	genus.LachnospiraceaeUCG001.id.11321
rs437876	T	C	T	C	0.0784637	-0.0294	0.3799	3	42568440	0.0158	0.0618102	Early age-related macular degeneration || id:ebi-a-GCST010723	Early age-related macular degeneration	3	42568440	0.0144768	7.1655e-08	genus.LachnospiraceaeUCG001.id.11321
rs4981345	T	C	T	C	-0.0681973	-0.0021	0.3366	14	21459340	0.0159	0.8924	Early age-related macular degeneration || id:ebi-a-GCST010723	Early age-related macular degeneration	14	21455973	0.0149831	6.08596e-06	genus.LachnospiraceaeUCG001.id.11321
rs573933	T	C	T	C	-0.107898	-0.0405	0.0881	9	14477851	0.0252	0.1082	Early age-related macular degeneration || id:ebi-a-GCST010723	Early age-related macular degeneration	9	14477851	0.0232346	3.10508e-06	genus.LachnospiraceaeUCG001.id.11321
rs62496417	T	G	T	G	-0.0748504	0.0118	0.2377	7	96965504	0.017	0.4883	Early age-related macular degeneration || id:ebi-a-GCST010723	Early age-related macular degeneration	7	96965504	0.0165681	5.87504e-06	genus.LachnospiraceaeUCG001.id.11321
rs7213933	T	A	T	A	-0.0816269	0.0109	0.1751	17	36155074	0.0201	0.588	Early age-related macular degeneration || id:ebi-a-GCST010723	Early age-related macular degeneration	17	36155074	0.01838	9.01671e-06	genus.LachnospiraceaeUCG001.id.11321
rs7341608	T	C	T	C	-0.0784757	0.0463	0.1983	8	56839500	0.0179	0.00984895	Early age-related macular degeneration || id:ebi-a-GCST010723	Early age-related macular degeneration	8	56839500	0.0177648	9.48124e-06	genus.LachnospiraceaeUCG001.id.11321
rs74034332	G	A	G	A	0.168045	-0.0408	0.0459	16	79092359	0.0395	0.3018	Early age-related macular degeneration || id:ebi-a-GCST010723	Early age-related macular degeneration	16	79092359	0.0382637	3.33351e-06	genus.LachnospiraceaeUCG001.id.11321
rs78848836	A	G	A	G	-0.118868	-0.0357	0.0785	1	53773248	0.029	0.2179	Early age-related macular degeneration || id:ebi-a-GCST010723	Early age-related macular degeneration	1	53773248	0.0259753	3.38171e-06	genus.LachnospiraceaeUCG001.id.11321
rs79476906	T	A	T	A	-0.087088	-0.0042	0.1595	1	108102470	0.0193	0.8275	Early age-related macular degeneration || id:ebi-a-GCST010723	Early age-related macular degeneration	1	108102470	0.0197008	8.27425e-06	genus.LachnospiraceaeUCG001.id.11321
rs8104225	A	G	A	G	0.0892098	0.0046	0.1387	19	13962924	0.024	0.8468	Early age-related macular degeneration || id:ebi-a-GCST010723	Early age-related macular degeneration	19	13962924	0.0197665	8.04216e-06	genus.LachnospiraceaeUCG001.id.11321
rs9403580	C	T	C	T	0.107801	-0.0168	0.1011	6	145006780	0.0234	0.4714	Early age-related macular degeneration || id:ebi-a-GCST010723	Early age-related macular degeneration	6	145006780	0.0229777	3.46785e-06	genus.LachnospiraceaeUCG001.id.11321
rs985416	C	T	C	T	0.0970258	-0.0011	0.1951	3	148269083	0.0177	0.9513	Early age-related macular degeneration || id:ebi-a-GCST010723	Early age-related macular degeneration	3	148269083	0.0181807	1.45591e-07	genus.LachnospiraceaeUCG001.id.11321
rs10827477	A	G	A	G	-0.0547387	0.0132	0.3208	10	35262588	0.0155	0.3941	Early age-related macular degeneration || id:ebi-a-GCST010723	Early age-related macular degeneration	10	35262588	0.0115163	2.19177e-06	genus.Ruminiclostridium5.id.11355
rs113753996	T	C	T	C	0.0820689	0.0346	0.1031	5	32477664	0.0237	0.1446	Early age-related macular degeneration || id:ebi-a-GCST010723	Early age-related macular degeneration	5	32477664	0.0174463	3.98895e-06	genus.Ruminiclostridium5.id.11355
rs1223978	T	C	T	C	0.0484169	-0.0064	0.4516	13	108775162	0.0145	0.6575	Early age-related macular degeneration || id:ebi-a-GCST010723	Early age-related macular degeneration	13	108775162	0.0108254	8.16186e-06	genus.Ruminiclostridium5.id.11355
rs1492620	T	C	T	C	-0.0830505	-0.0102	0.091	6	50405920	0.0256	0.6901	Early age-related macular degeneration || id:ebi-a-GCST010723	Early age-related macular degeneration	6	50405920	0.0180073	3.52577e-06	genus.Ruminiclostridium5.id.11355
rs2286384	G	C	G	C	-0.0518814	0.0413	0.5306	12	1891043	0.014	0.00322099	Early age-related macular degeneration || id:ebi-a-GCST010723	Early age-related macular degeneration	12	1891043	0.0107482	1.43857e-06	genus.Ruminiclostridium5.id.11355
rs243585	C	G	C	G	-0.0585939	0.032	0.2788	21	19151940	0.0187	0.08685	Early age-related macular degeneration || id:ebi-a-GCST010723	Early age-related macular degeneration	21	19151940	0.0121017	1.32681e-06	genus.Ruminiclostridium5.id.11355
rs2482038	C	A	C	A	0.0518991	0.0004	0.4311	10	12835085	0.0139	0.9772	Early age-related macular degeneration || id:ebi-a-GCST010723	Early age-related macular degeneration	10	12835085	0.0108777	1.70314e-06	genus.Ruminiclostridium5.id.11355
rs2791343	T	C	T	C	0.051717	-0.0004	0.3353	8	131316030	0.015	0.978	Early age-related macular degeneration || id:ebi-a-GCST010723	Early age-related macular degeneration	8	131316030	0.0113369	5.53959e-06	genus.Ruminiclostridium5.id.11355
rs2801960	C	G	C	G	0.0520975	-0.0014	0.32	1	41878680	0.0152	0.9265	Early age-related macular degeneration || id:ebi-a-GCST010723	Early age-related macular degeneration	1	41878680	0.0115111	6.20872e-06	genus.Ruminiclostridium5.id.11355
rs2833828	G	A	G	A	0.0489617	-0.009	0.4314	21	33811886	0.014	0.5175	Early age-related macular degeneration || id:ebi-a-GCST010723	Early age-related macular degeneration	21	33811886	0.0108702	6.81651e-06	genus.Ruminiclostridium5.id.11355
rs4955951	A	G	A	G	-0.0713749	0.0079	0.1108	3	55243531	0.0226	0.7274	Early age-related macular degeneration || id:ebi-a-GCST010723	Early age-related macular degeneration	3	55243531	0.0165826	9.95519e-06	genus.Ruminiclostridium5.id.11355
rs6121460	G	A	G	A	0.0932955	-0.0171	0.0745	20	60293505	0.0385	0.657301	Early age-related macular degeneration || id:ebi-a-GCST010723	Early age-related macular degeneration	20	60293505	0.0199206	2.64107e-06	genus.Ruminiclostridium5.id.11355
rs73002572	G	C	G	C	0.181548	-0.0548	0.0349	2	103755970	0.0399	0.1688	Early age-related macular degeneration || id:ebi-a-GCST010723	Early age-related macular degeneration	2	103755970	0.0414078	8.8222e-06	genus.Ruminiclostridium5.id.11355
rs79968837	A	G	A	G	-0.0950311	0.0144	0.0838	20	41177956	0.0263	0.5836	Early age-related macular degeneration || id:ebi-a-GCST010723	Early age-related macular degeneration	20	41177956	0.0193507	1.14623e-06	genus.Ruminiclostridium5.id.11355
rs8053158	A	G	A	G	-0.0740543	-0.0064	0.1226	16	86769909	0.0243	0.791099	Early age-related macular degeneration || id:ebi-a-GCST010723	Early age-related macular degeneration	16	86769909	0.0159151	5.89806e-06	genus.Ruminiclostridium5.id.11355
rs10829821	T	C	T	C	-0.097606	0.0033	0.0867	10	132651293	0.0273	0.9037	Early age-related macular degeneration || id:ebi-a-GCST010723	Early age-related macular degeneration	10	132651293	0.0216072	3.47141e-06	genus.Ruminiclostridium6.id.11356
rs116969552	A	G	A	G	-0.166823	0.0249	0.04	10	128214403	0.0399	0.5327	Early age-related macular degeneration || id:ebi-a-GCST010723	Early age-related macular degeneration	10	128214403	0.0376681	9.15949e-06	genus.Ruminiclostridium6.id.11356
rs11992182	A	C	A	C	0.0625299	-0.0355	0.276	8	79766499	0.016	0.0262803	Early age-related macular degeneration || id:ebi-a-GCST010723	Early age-related macular degeneration	8	79766499	0.0137876	4.64839e-06	genus.Ruminiclostridium6.id.11356
rs1756364	G	T	G	T	0.0999189	0.0882	0.112	14	20954661	0.0363	0.01508	Early age-related macular degeneration || id:ebi-a-GCST010723	Early age-related macular degeneration	14	20954661	0.0197169	2.53654e-07	genus.Ruminiclostridium6.id.11356
rs1871858	C	G	C	G	-0.105422	-0.0078	0.0712	15	61047117	0.0282	0.7812	Early age-related macular degeneration || id:ebi-a-GCST010723	Early age-related macular degeneration	15	61047117	0.0237274	9.11606e-06	genus.Ruminiclostridium6.id.11356
rs2548459	C	T	C	T	0.0554866	0.0195	0.4988	19	49209339	0.0143	0.1745	Early age-related macular degeneration || id:ebi-a-GCST010723	Early age-related macular degeneration	19	49209339	0.0122755	6.40206e-06	genus.Ruminiclostridium6.id.11356
rs35362464	C	A	C	A	0.0720077	0.0131	0.164	4	36478011	0.0195	0.499401	Early age-related macular degeneration || id:ebi-a-GCST010723	Early age-related macular degeneration	4	36478011	0.0165387	8.99138e-06	genus.Ruminiclostridium6.id.11356
rs61060922	T	G	T	G	0.15913	0.0328	0.055	16	72136154	0.0311	0.2913	Early age-related macular degeneration || id:ebi-a-GCST010723	Early age-related macular degeneration	16	72136154	0.0322283	1.08647e-06	genus.Ruminiclostridium6.id.11356
rs663262	T	C	T	C	-0.13498	-0.0422	0.054	11	86179076	0.0315	0.1803	Early age-related macular degeneration || id:ebi-a-GCST010723	Early age-related macular degeneration	11	86179076	0.0310715	3.39417e-06	genus.Ruminiclostridium6.id.11356
rs67479537	T	C	T	C	0.118994	-0.0142	0.0606	19	10115515	0.033	0.6665	Early age-related macular degeneration || id:ebi-a-GCST010723	Early age-related macular degeneration	19	10115515	0.026487	9.302e-06	genus.Ruminiclostridium6.id.11356
rs71414120	T	G	T	G	0.200894	0.0064	0.0516	14	56938952	0.0363	0.861	Early age-related macular degeneration || id:ebi-a-GCST010723	Early age-related macular degeneration	14	56938952	0.0406434	1.07697e-06	genus.Ruminiclostridium6.id.11356
rs72991535	T	G	T	G	0.135604	-0.0077	0.0557	18	76018244	0.0334	0.8165	Early age-related macular degeneration || id:ebi-a-GCST010723	Early age-related macular degeneration	18	76018244	0.0295174	4.95367e-06	genus.Ruminiclostridium6.id.11356
rs73176030	T	C	T	C	0.058665	0.0046	0.3212	7	101271282	0.0153	0.7624	Early age-related macular degeneration || id:ebi-a-GCST010723	Early age-related macular degeneration	7	101271282	0.013208	7.28883e-06	genus.Ruminiclostridium6.id.11356
rs77193512	A	G	A	G	0.0736533	-0.0004	0.1897	11	40289063	0.0183	0.9807	Early age-related macular degeneration || id:ebi-a-GCST010723	Early age-related macular degeneration	11	40289063	0.0153163	1.29587e-06	genus.Ruminiclostridium6.id.11356
rs792058	G	A	G	A	0.0554234	0.0053	0.4313	2	5548605	0.0162	0.7449	Early age-related macular degeneration || id:ebi-a-GCST010723	Early age-related macular degeneration	2	5548605	0.0125423	8.57953e-06	genus.Ruminiclostridium6.id.11356
rs79968172	G	A	G	A	0.11614	-0.0453	0.061	1	240503826	0.0306	0.1378	Early age-related macular degeneration || id:ebi-a-GCST010723	Early age-related macular degeneration	1	240503826	0.0243083	1.66054e-06	genus.Ruminiclostridium6.id.11356
rs9555756	A	C	A	C	-0.0804138	-0.0112	0.1433	13	111703249	0.0199	0.5739	Early age-related macular degeneration || id:ebi-a-GCST010723	Early age-related macular degeneration	13	111703249	0.0176692	7.10127e-06	genus.Ruminiclostridium6.id.11356
rs10840326	C	G	C	G	-0.0717634	-0.0091	0.4448	11	9951672	0.0145	0.5293	Early age-related macular degeneration || id:ebi-a-GCST010723	Early age-related macular degeneration	11	9951672	0.0149229	1.43842e-06	family.Pasteurellaceae.id.3689
rs10965428	C	A	C	A	-0.119902	-0.0195	0.0869	9	22718481	0.0252	0.4379	Early age-related macular degeneration || id:ebi-a-GCST010723	Early age-related macular degeneration	9	22718481	0.0258219	4.29151e-06	family.Pasteurellaceae.id.3689
rs111582866	G	A	G	A	-0.113957	0.0209	0.0979	16	48742489	0.0259	0.4201	Early age-related macular degeneration || id:ebi-a-GCST010723	Early age-related macular degeneration	16	48742489	0.0256403	7.06627e-06	family.Pasteurellaceae.id.3689
rs12050685	A	G	A	G	-0.0670948	-0.0076	0.3944	15	73477482	0.0195	0.6974	Early age-related macular degeneration || id:ebi-a-GCST010723	Early age-related macular degeneration	15	73477482	0.015239	9.18513e-06	family.Pasteurellaceae.id.3689
rs12191680	C	G	C	G	0.102214	0.0132	0.1546	6	129224488	0.0195	0.500299	Early age-related macular degeneration || id:ebi-a-GCST010723	Early age-related macular degeneration	6	129224488	0.0197189	3.049e-07	family.Pasteurellaceae.id.3689
rs16970009	A	G	A	G	0.187381	0.0082	0.0534	17	32862601	0.0311	0.791701	Early age-related macular degeneration || id:ebi-a-GCST010723	Early age-related macular degeneration	17	32862601	0.0429572	7.31531e-06	family.Pasteurellaceae.id.3689
rs35510	A	G	A	G	0.122729	-0.0013	0.0866	12	115491973	0.0258	0.9605	Early age-related macular degeneration || id:ebi-a-GCST010723	Early age-related macular degeneration	12	115491973	0.0264958	4.01576e-06	family.Pasteurellaceae.id.3689
rs4822728	T	C	T	C	0.0685479	-0.0083	0.3994	22	26891808	0.0149	0.579101	Early age-related macular degeneration || id:ebi-a-GCST010723	Early age-related macular degeneration	22	26891808	0.0149032	4.71847e-06	family.Pasteurellaceae.id.3689
rs6092684	A	T	A	T	0.0684647	0.0143	0.4596	20	57274077	0.0146	0.3294	Early age-related macular degeneration || id:ebi-a-GCST010723	Early age-related macular degeneration	20	57274077	0.014674	3.44059e-06	family.Pasteurellaceae.id.3689
rs62568866	T	A	T	A	-0.118018	-0.0059	0.101	9	6818307	0.0241	0.8059	Early age-related macular degeneration || id:ebi-a-GCST010723	Early age-related macular degeneration	9	6818307	0.0259206	7.22663e-06	family.Pasteurellaceae.id.3689
rs6972479	A	G	A	G	-0.0781862	-0.0018	0.2534	7	116918060	0.0175	0.9173	Early age-related macular degeneration || id:ebi-a-GCST010723	Early age-related macular degeneration	7	116918060	0.0175366	7.74817e-06	family.Pasteurellaceae.id.3689
rs72756943	G	A	G	A	0.13988	0.0174	0.0762	5	26531908	0.0292	0.5526	Early age-related macular degeneration || id:ebi-a-GCST010723	Early age-related macular degeneration	5	26531908	0.0303029	3.35218e-06	family.Pasteurellaceae.id.3689
rs73139353	A	C	A	C	-0.222573	-0.0009	0.0461	3	97972214	0.0367	0.981	Early age-related macular degeneration || id:ebi-a-GCST010723	Early age-related macular degeneration	3	97972214	0.0484634	8.71314e-06	family.Pasteurellaceae.id.3689
rs731534	C	G	C	G	-0.0986502	0.016	0.1215	20	5412480	0.0226	0.4791	Early age-related macular degeneration || id:ebi-a-GCST010723	Early age-related macular degeneration	20	5412480	0.0216316	9.46292e-06	family.Pasteurellaceae.id.3689
rs76022354	C	T	C	T	0.24289	0.0213	0.0484	10	94306385	0.0348	0.5406	Early age-related macular degeneration || id:ebi-a-GCST010723	Early age-related macular degeneration	10	94306385	0.0500406	1.82858e-06	family.Pasteurellaceae.id.3689
rs78909003	T	C	T	C	-0.241159	-0.0097	0.0498	9	105650242	0.0348	0.7813	Early age-related macular degeneration || id:ebi-a-GCST010723	Early age-related macular degeneration	9	105650242	0.0498372	2.04893e-06	family.Pasteurellaceae.id.3689
rs9382510	C	T	C	T	-0.0881865	-0.0239	0.2387	6	55448491	0.0173	0.1664	Early age-related macular degeneration || id:ebi-a-GCST010723	Early age-related macular degeneration	6	55448491	0.0169965	2.476e-07	family.Pasteurellaceae.id.3689
rs9895850	T	C	T	C	-0.176406	0.0255	0.0455	17	64535013	0.0342	0.4564	Early age-related macular degeneration || id:ebi-a-GCST010723	Early age-related macular degeneration	17	64535013	0.041017	9.08251e-06	family.Pasteurellaceae.id.3689
rs9938097	T	C	T	C	-0.0710386	-0.0062	0.3316	16	84977389	0.0156	0.689	Early age-related macular degeneration || id:ebi-a-GCST010723	Early age-related macular degeneration	16	84977389	0.0158024	8.22604e-06	family.Pasteurellaceae.id.3689
rs10840326	C	G	C	G	-0.0717634	-0.0091	0.4448	11	9951672	0.0145	0.5293	Early age-related macular degeneration || id:ebi-a-GCST010723	Early age-related macular degeneration	11	9951672	0.0149229	1.43842e-06	order.Pasteurellales.id.3688
rs10965428	C	A	C	A	-0.119902	-0.0195	0.0869	9	22718481	0.0252	0.4379	Early age-related macular degeneration || id:ebi-a-GCST010723	Early age-related macular degeneration	9	22718481	0.0258219	4.29151e-06	order.Pasteurellales.id.3688
rs111582866	G	A	G	A	-0.113957	0.0209	0.0979	16	48742489	0.0259	0.4201	Early age-related macular degeneration || id:ebi-a-GCST010723	Early age-related macular degeneration	16	48742489	0.0256403	7.06627e-06	order.Pasteurellales.id.3688
rs12050685	A	G	A	G	-0.0670948	-0.0076	0.3944	15	73477482	0.0195	0.6974	Early age-related macular degeneration || id:ebi-a-GCST010723	Early age-related macular degeneration	15	73477482	0.015239	9.18513e-06	order.Pasteurellales.id.3688
rs12191680	C	G	C	G	0.102214	0.0132	0.1546	6	129224488	0.0195	0.500299	Early age-related macular degeneration || id:ebi-a-GCST010723	Early age-related macular degeneration	6	129224488	0.0197189	3.049e-07	order.Pasteurellales.id.3688
rs16970009	A	G	A	G	0.187381	0.0082	0.0534	17	32862601	0.0311	0.791701	Early age-related macular degeneration || id:ebi-a-GCST010723	Early age-related macular degeneration	17	32862601	0.0429572	7.31531e-06	order.Pasteurellales.id.3688
rs35510	A	G	A	G	0.122729	-0.0013	0.0866	12	115491973	0.0258	0.9605	Early age-related macular degeneration || id:ebi-a-GCST010723	Early age-related macular degeneration	12	115491973	0.0264958	4.01576e-06	order.Pasteurellales.id.3688
rs4822728	T	C	T	C	0.0685479	-0.0083	0.3994	22	26891808	0.0149	0.579101	Early age-related macular degeneration || id:ebi-a-GCST010723	Early age-related macular degeneration	22	26891808	0.0149032	4.71847e-06	order.Pasteurellales.id.3688
rs6092684	A	T	A	T	0.0684647	0.0143	0.4596	20	57274077	0.0146	0.3294	Early age-related macular degeneration || id:ebi-a-GCST010723	Early age-related macular degeneration	20	57274077	0.014674	3.44059e-06	order.Pasteurellales.id.3688
rs62568866	T	A	T	A	-0.118018	-0.0059	0.101	9	6818307	0.0241	0.8059	Early age-related macular degeneration || id:ebi-a-GCST010723	Early age-related macular degeneration	9	6818307	0.0259206	7.22663e-06	order.Pasteurellales.id.3688
rs6972479	A	G	A	G	-0.0781862	-0.0018	0.2534	7	116918060	0.0175	0.9173	Early age-related macular degeneration || id:ebi-a-GCST010723	Early age-related macular degeneration	7	116918060	0.0175366	7.74817e-06	order.Pasteurellales.id.3688
rs72756943	G	A	G	A	0.13988	0.0174	0.0762	5	26531908	0.0292	0.5526	Early age-related macular degeneration || id:ebi-a-GCST010723	Early age-related macular degeneration	5	26531908	0.0303029	3.35218e-06	order.Pasteurellales.id.3688
rs73139353	A	C	A	C	-0.222573	-0.0009	0.0461	3	97972214	0.0367	0.981	Early age-related macular degeneration || id:ebi-a-GCST010723	Early age-related macular degeneration	3	97972214	0.0484634	8.71314e-06	order.Pasteurellales.id.3688
rs731534	C	G	C	G	-0.0986502	0.016	0.1215	20	5412480	0.0226	0.4791	Early age-related macular degeneration || id:ebi-a-GCST010723	Early age-related macular degeneration	20	5412480	0.0216316	9.46292e-06	order.Pasteurellales.id.3688
rs76022354	C	T	C	T	0.24289	0.0213	0.0484	10	94306385	0.0348	0.5406	Early age-related macular degeneration || id:ebi-a-GCST010723	Early age-related macular degeneration	10	94306385	0.0500406	1.82858e-06	order.Pasteurellales.id.3688
rs78909003	T	C	T	C	-0.241159	-0.0097	0.0498	9	105650242	0.0348	0.7813	Early age-related macular degeneration || id:ebi-a-GCST010723	Early age-related macular degeneration	9	105650242	0.0498372	2.04893e-06	order.Pasteurellales.id.3688
rs9382510	C	T	C	T	-0.0881865	-0.0239	0.2387	6	55448491	0.0173	0.1664	Early age-related macular degeneration || id:ebi-a-GCST010723	Early age-related macular degeneration	6	55448491	0.0169965	2.476e-07	order.Pasteurellales.id.3688
rs9895850	T	C	T	C	-0.176406	0.0255	0.0455	17	64535013	0.0342	0.4564	Early age-related macular degeneration || id:ebi-a-GCST010723	Early age-related macular degeneration	17	64535013	0.041017	9.08251e-06	order.Pasteurellales.id.3688
rs9938097	T	C	T	C	-0.0710386	-0.0062	0.3316	16	84977389	0.0156	0.689	Early age-related macular degeneration || id:ebi-a-GCST010723	Early age-related macular degeneration	16	84977389	0.0158024	8.22604e-06	order.Pasteurellales.id.3688
rs10841473	G	C	G	C	-0.0596572	-0.0071	0.27	12	20378911	0.016	0.6582	Early age-related macular degeneration || id:ebi-a-GCST010723	Early age-related macular degeneration	12	20378911	0.0117537	4.46577e-07	phylum.Actinobacteria.id.400
rs11766971	T	C	T	C	0.0476376	0.0035	0.4824	7	155002747	0.0142	0.8025	Early age-related macular degeneration || id:ebi-a-GCST010723	Early age-related macular degeneration	7	155002747	0.010646	9.39927e-06	phylum.Actinobacteria.id.400
rs12528285	C	T	C	T	0.0809469	-0.003	0.0942	6	92775210	0.0243	0.9009	Early age-related macular degeneration || id:ebi-a-GCST010723	Early age-related macular degeneration	6	92775210	0.0180784	5.68792e-06	phylum.Actinobacteria.id.400
rs13192624	T	C	T	C	-0.0522862	-0.025	0.2765	6	113129609	0.0162	0.1224	Early age-related macular degeneration || id:ebi-a-GCST010723	Early age-related macular degeneration	6	113129609	0.0117742	9.32576e-06	phylum.Actinobacteria.id.400
rs1397793	G	A	G	A	-0.0521387	0.0055	0.3436	5	90471451	0.0166	0.7424	Early age-related macular degeneration || id:ebi-a-GCST010723	Early age-related macular degeneration	5	90471451	0.0111587	3.73769e-06	phylum.Actinobacteria.id.400
rs34284163	A	T	A	T	-0.0603312	0.0496	0.1791	16	89248299	0.0197	0.0117101	Early age-related macular degeneration || id:ebi-a-GCST010723	Early age-related macular degeneration	16	89248299	0.0136851	8.82113e-06	phylum.Actinobacteria.id.400
rs4429415	C	T	C	T	0.0581908	0.02	0.3301	2	213756191	0.0152	0.188	Early age-related macular degeneration || id:ebi-a-GCST010723	Early age-related macular degeneration	2	213756191	0.0111343	2.05146e-07	phylum.Actinobacteria.id.400
rs55888705	A	G	A	G	0.0534221	-0.0039	0.3681	4	1517826	0.0156	0.802	Early age-related macular degeneration || id:ebi-a-GCST010723	Early age-related macular degeneration	4	1517826	0.0109975	1.31242e-06	phylum.Actinobacteria.id.400
rs62448869	T	A	T	A	-0.0524531	0.0009	0.4258	7	24464799	0.0149	0.9501	Early age-related macular degeneration || id:ebi-a-GCST010723	Early age-related macular degeneration	7	24464799	0.0108226	1.13897e-06	phylum.Actinobacteria.id.400
rs6496870	T	C	T	C	0.0510777	0.0072	0.3348	15	92467422	0.0154	0.6382	Early age-related macular degeneration || id:ebi-a-GCST010723	Early age-related macular degeneration	15	92467422	0.0113809	4.61743e-06	phylum.Actinobacteria.id.400
rs6743026	T	C	T	C	0.0589446	-0.0109	0.1784	2	102249583	0.0194	0.5755	Early age-related macular degeneration || id:ebi-a-GCST010723	Early age-related macular degeneration	2	102249583	0.0134622	9.8833e-06	phylum.Actinobacteria.id.400
rs74037001	G	A	G	A	-0.0819391	0.0304	0.1297	14	23847194	0.0217	0.1606	Early age-related macular degeneration || id:ebi-a-GCST010723	Early age-related macular degeneration	14	23847194	0.0165334	6.7124e-07	phylum.Actinobacteria.id.400
rs75211493	G	A	G	A	0.0840786	0.0124	0.0833	19	5300465	0.0286	0.6648	Early age-related macular degeneration || id:ebi-a-GCST010723	Early age-related macular degeneration	19	5300465	0.0184739	9.27186e-06	phylum.Actinobacteria.id.400
rs7570971	A	C	A	C	0.086653	0.0134	0.403	2	135837906	0.0167	0.4233	Early age-related macular degeneration || id:ebi-a-GCST010723	Early age-related macular degeneration	2	135837906	0.0113623	1.41347e-14	phylum.Actinobacteria.id.400
rs80124826	T	C	T	C	-0.124191	-0.0277	0.0533	2	239936384	0.0467	0.5535	Early age-related macular degeneration || id:ebi-a-GCST010723	Early age-related macular degeneration	2	239936384	0.0278566	8.75422e-06	phylum.Actinobacteria.id.400
rs8047955	A	G	A	G	0.0521115	-0.0002	0.348	16	81776768	0.0153	0.9921	Early age-related macular degeneration || id:ebi-a-GCST010723	Early age-related macular degeneration	16	81776768	0.0111192	2.66203e-06	phylum.Actinobacteria.id.400
rs857444	C	T	C	T	0.0507315	-0.0012	0.3578	6	14617591	0.0149	0.9364	Early age-related macular degeneration || id:ebi-a-GCST010723	Early age-related macular degeneration	6	14617591	0.0109885	3.80349e-06	phylum.Actinobacteria.id.400
rs9833771	T	C	T	C	0.0490077	-0.0007	0.5498	3	32362998	0.0141	0.9601	Early age-related macular degeneration || id:ebi-a-GCST010723	Early age-related macular degeneration	3	32362998	0.0106564	4.0744e-06	phylum.Actinobacteria.id.400
rs10841473	G	C	G	C	-0.0624207	-0.0071	0.27	12	20378911	0.016	0.6582	Early age-related macular degeneration || id:ebi-a-GCST010723	Early age-related macular degeneration	12	20378911	0.0129438	1.64522e-06	genus.Bifidobacterium.id.436
rs12022129	G	A	G	A	0.0619356	-0.0038	0.2069	1	207003374	0.0178	0.829	Early age-related macular degeneration || id:ebi-a-GCST010723	Early age-related macular degeneration	1	207003374	0.0138937	7.99643e-06	genus.Bifidobacterium.id.436
rs182549	C	T	C	T	0.119703	0.024	0.3673	2	136616754	0.0178	0.1777	Early age-related macular degeneration || id:ebi-a-GCST010723	Early age-related macular degeneration	2	136616754	0.0127294	1.27822e-20	genus.Bifidobacterium.id.436
rs2491158	G	A	G	A	0.0712624	-0.0122	0.1693	10	126089703	0.0194	0.5297	Early age-related macular degeneration || id:ebi-a-GCST010723	Early age-related macular degeneration	10	126089703	0.015983	8.04716e-06	genus.Bifidobacterium.id.436
rs2686790	T	C	T	C	0.070741	-0.014	0.1444	7	48090746	0.0203	0.4893	Early age-related macular degeneration || id:ebi-a-GCST010723	Early age-related macular degeneration	7	48090746	0.0157926	7.49893e-06	genus.Bifidobacterium.id.436
rs4567981	T	A	T	A	0.0562084	0.0317	0.4344	2	49906864	0.0148	0.03182	Early age-related macular degeneration || id:ebi-a-GCST010723	Early age-related macular degeneration	2	49906864	0.0117923	1.92831e-06	genus.Bifidobacterium.id.436
rs540489	T	G	T	G	-0.0637641	-0.0093	0.2325	17	72897722	0.0178	0.599799	Early age-related macular degeneration || id:ebi-a-GCST010723	Early age-related macular degeneration	17	72897722	0.0138746	5.19458e-06	genus.Bifidobacterium.id.436
rs55888705	A	G	A	G	0.0546319	-0.0039	0.3681	4	1517826	0.0156	0.802	Early age-related macular degeneration || id:ebi-a-GCST010723	Early age-related macular degeneration	4	1517826	0.0121139	6.67019e-06	genus.Bifidobacterium.id.436
rs56108664	T	C	T	C	0.0729971	0.0078	0.1813	5	551457	0.0186	0.676901	Early age-related macular degeneration || id:ebi-a-GCST010723	Early age-related macular degeneration	5	537890	0.0157926	2.4402e-06	genus.Bifidobacterium.id.436
rs5746486	T	C	T	C	-0.0536216	-0.0082	0.3566	22	18354272	0.0145	0.573801	Early age-related macular degeneration || id:ebi-a-GCST010723	Early age-related macular degeneration	22	18354272	0.0120801	8.99955e-06	genus.Bifidobacterium.id.436
rs62181700	G	A	G	A	-0.0624643	-0.006	0.2835	2	189805784	0.016	0.7099	Early age-related macular degeneration || id:ebi-a-GCST010723	Early age-related macular degeneration	2	189805784	0.0131205	2.17246e-06	genus.Bifidobacterium.id.436
rs7322849	T	C	T	C	0.112428	0.0187	0.08	13	112859829	0.045	0.6771	Early age-related macular degeneration || id:ebi-a-GCST010723	Early age-related macular degeneration	13	112859829	0.0201813	1.08368e-08	genus.Bifidobacterium.id.436
rs73797465	T	G	T	G	-0.0953566	0.0158	0.0656	5	142793467	0.031	0.6107	Early age-related macular degeneration || id:ebi-a-GCST010723	Early age-related macular degeneration	5	142793467	0.0209237	4.38162e-06	genus.Bifidobacterium.id.436
rs75344046	C	T	C	T	0.232354	0.0112	0.04	21	31861790	0.0392	0.774599	Early age-related macular degeneration || id:ebi-a-GCST010723	Early age-related macular degeneration	21	31861790	0.0505979	4.86354e-06	genus.Bifidobacterium.id.436
rs76671854	C	G	C	G	-0.0846055	-0.0038	0.1256	5	169748189	0.0233	0.8686	Early age-related macular degeneration || id:ebi-a-GCST010723	Early age-related macular degeneration	5	169748189	0.0184003	3.9567e-06	genus.Bifidobacterium.id.436
rs857444	C	T	C	T	0.0558234	-0.0012	0.3578	6	14617591	0.0149	0.9364	Early age-related macular degeneration || id:ebi-a-GCST010723	Early age-related macular degeneration	6	14617591	0.0121219	3.57097e-06	genus.Bifidobacterium.id.436
rs10841473	G	C	G	C	-0.0583765	-0.0071	0.27	12	20378911	0.016	0.6582	Early age-related macular degeneration || id:ebi-a-GCST010723	Early age-related macular degeneration	12	20378911	0.0123353	2.5936e-06	class.Actinobacteria.id.419
rs11655079	T	C	T	C	-0.0560674	0.0118	0.2893	17	75348675	0.0164	0.4723	Early age-related macular degeneration || id:ebi-a-GCST010723	Early age-related macular degeneration	17	75348675	0.0124286	5.92512e-06	class.Actinobacteria.id.419
rs11745923	G	T	G	T	0.0563759	-0.0167	0.3889	5	475408	0.015	0.2646	Early age-related macular degeneration || id:ebi-a-GCST010723	Early age-related macular degeneration	5	475408	0.0115529	1.58131e-06	class.Actinobacteria.id.419
rs12049045	A	G	A	G	0.0510452	-0.0031	0.3721	1	114665485	0.0146	0.8307	Early age-related macular degeneration || id:ebi-a-GCST010723	Early age-related macular degeneration	1	114665485	0.0114325	8.62622e-06	class.Actinobacteria.id.419
rs12899991	A	T	A	T	0.0719923	-0.0257	0.1609	15	49208992	0.0211	0.2229	Early age-related macular degeneration || id:ebi-a-GCST010723	Early age-related macular degeneration	15	49208992	0.0154661	4.02818e-06	class.Actinobacteria.id.419
rs134366	G	A	G	A	0.111877	0.0086	0.0556	22	35567355	0.0314	0.7845	Early age-related macular degeneration || id:ebi-a-GCST010723	Early age-related macular degeneration	22	35567355	0.023501	1.50428e-06	class.Actinobacteria.id.419
rs1376754	G	A	G	A	0.0509242	0.0095	0.4469	2	161611969	0.0143	0.503499	Early age-related macular degeneration || id:ebi-a-GCST010723	Early age-related macular degeneration	2	161611969	0.0112503	6.71385e-06	class.Actinobacteria.id.419
rs1515761	T	C	T	C	0.0762317	-0.0028	0.1293	10	126110032	0.0227	0.9023	Early age-related macular degeneration || id:ebi-a-GCST010723	Early age-related macular degeneration	10	126110032	0.0169884	4.96362e-06	class.Actinobacteria.id.419
rs182549	C	T	C	T	0.111489	0.024	0.3673	2	136616754	0.0178	0.1777	Early age-related macular degeneration || id:ebi-a-GCST010723	Early age-related macular degeneration	2	136616754	0.012066	3.79006e-20	class.Actinobacteria.id.419
rs4945008	A	G	A	G	0.0540741	0.0096	0.2509	11	71221248	0.0164	0.5575	Early age-related macular degeneration || id:ebi-a-GCST010723	Early age-related macular degeneration	11	71221248	0.0121393	5.39237e-06	class.Actinobacteria.id.419
rs6660520	A	G	A	G	0.0711483	-0.0108	0.1987	1	207003553	0.0181	0.5499	Early age-related macular degeneration || id:ebi-a-GCST010723	Early age-related macular degeneration	1	207003553	0.0134495	1.10652e-07	class.Actinobacteria.id.419
rs72767435	T	C	T	C	-0.126352	-0.0151	0.0418	15	94852795	0.0422	0.7201	Early age-related macular degeneration || id:ebi-a-GCST010723	Early age-related macular degeneration	15	94852795	0.0273626	2.56804e-06	class.Actinobacteria.id.419
rs7322849	T	C	T	C	0.0944467	0.0187	0.08	13	112859829	0.045	0.6771	Early age-related macular degeneration || id:ebi-a-GCST010723	Early age-related macular degeneration	13	112859829	0.0192976	6.20794e-07	class.Actinobacteria.id.419
rs7700479	T	A	T	A	-0.0769653	0.0351	0.0965	5	18019549	0.0238	0.1402	Early age-related macular degeneration || id:ebi-a-GCST010723	Early age-related macular degeneration	5	18019549	0.0173933	8.62148e-06	class.Actinobacteria.id.419
rs80083040	T	G	T	G	0.155784	0.0407	0.0509	8	65654844	0.0378	0.2822	Early age-related macular degeneration || id:ebi-a-GCST010723	Early age-related macular degeneration	8	65654844	0.0348017	8.62105e-06	class.Actinobacteria.id.419
rs8047955	A	G	A	G	0.0575815	-0.0002	0.348	16	81776768	0.0153	0.9921	Early age-related macular degeneration || id:ebi-a-GCST010723	Early age-related macular degeneration	16	81776768	0.0116762	8.33727e-07	class.Actinobacteria.id.419
rs857444	C	T	C	T	0.0509553	-0.0012	0.3578	6	14617591	0.0149	0.9364	Early age-related macular degeneration || id:ebi-a-GCST010723	Early age-related macular degeneration	6	14617591	0.011539	8.92233e-06	class.Actinobacteria.id.419
rs961091	G	A	G	A	0.0501255	0.0101	0.4132	7	95654718	0.0143	0.4795	Early age-related macular degeneration || id:ebi-a-GCST010723	Early age-related macular degeneration	7	95654718	0.011255	8.67593e-06	class.Actinobacteria.id.419
rs10842464	T	C	T	C	-0.0758215	0.016	0.4167	12	25249743	0.0148	0.2789	Early age-related macular degeneration || id:ebi-a-GCST010723	Early age-related macular degeneration	12	25249743	0.0172568	6.59715e-06	genus.Paraprevotella.id.962
rs140997932	T	C	T	C	-0.162376	0.0025	0.0669	3	149298792	0.0299	0.9339	Early age-related macular degeneration || id:ebi-a-GCST010723	Early age-related macular degeneration	3	149298792	0.0354178	2.11119e-06	genus.Paraprevotella.id.962
rs145020347	A	G	A	G	-0.12465	-0.0203	0.1138	11	114526679	0.025	0.417	Early age-related macular degeneration || id:ebi-a-GCST010723	Early age-related macular degeneration	11	114526679	0.0262323	4.03009e-06	genus.Paraprevotella.id.962
rs17109926	A	G	A	G	-0.0988335	-0.0081	0.1828	12	71978728	0.018	0.6524	Early age-related macular degeneration || id:ebi-a-GCST010723	Early age-related macular degeneration	12	71978728	0.0216172	6.75279e-06	genus.Paraprevotella.id.962
rs17785622	A	G	A	G	0.248065	-0.0548	0.0537	6	83459314	0.0338	0.105	Early age-related macular degeneration || id:ebi-a-GCST010723	Early age-related macular degeneration	6	83459314	0.0524304	1.92659e-06	genus.Paraprevotella.id.962
rs2081023	A	G	A	G	-0.122561	-0.0082	0.1171	5	174606261	0.0219	0.7074	Early age-related macular degeneration || id:ebi-a-GCST010723	Early age-related macular degeneration	5	174606261	0.0236507	2.638e-07	genus.Paraprevotella.id.962
rs3008582	T	C	T	C	0.10572	0.0474	0.1473	1	195971173	0.0211	0.0249701	Early age-related macular degeneration || id:ebi-a-GCST010723	Early age-related macular degeneration	1	195971173	0.0227246	4.35989e-06	genus.Paraprevotella.id.962
rs3801748	G	A	G	A	0.0779721	0.0162	0.3743	7	81759508	0.0143	0.2562	Early age-related macular degeneration || id:ebi-a-GCST010723	Early age-related macular degeneration	7	81759508	0.0171691	5.20177e-06	genus.Paraprevotella.id.962
rs4756632	G	T	G	T	-0.138905	-0.0369	0.0789	11	41079703	0.0264	0.1617	Early age-related macular degeneration || id:ebi-a-GCST010723	Early age-related macular degeneration	11	41079703	0.0289897	3.81747e-06	genus.Paraprevotella.id.962
rs4767113	C	T	C	T	0.0882466	-0.0112	0.3066	12	114131978	0.0157	0.4749	Early age-related macular degeneration || id:ebi-a-GCST010723	Early age-related macular degeneration	12	114131978	0.018382	2.14357e-06	genus.Paraprevotella.id.962
rs7240324	T	G	T	G	-0.10229	0.0259	0.1815	18	69623804	0.0199	0.1944	Early age-related macular degeneration || id:ebi-a-GCST010723	Early age-related macular degeneration	18	69623804	0.0226948	5.95902e-06	genus.Paraprevotella.id.962
rs9602779	A	C	A	C	-0.106692	0.0008	0.183	13	86162420	0.0184	0.9662	Early age-related macular degeneration || id:ebi-a-GCST010723	Early age-related macular degeneration	13	86162420	0.0220263	6.92746e-07	genus.Paraprevotella.id.962
rs9900242	A	G	A	G	-0.0852967	-0.0039	0.3851	17	69135631	0.0143	0.785899	Early age-related macular degeneration || id:ebi-a-GCST010723	Early age-related macular degeneration	17	69135631	0.0175212	1.14068e-06	genus.Paraprevotella.id.962
rs10872669	A	G	A	G	-0.123071	-0.0423	0.1059	6	151515172	0.0244	0.0828591	Early age-related macular degeneration || id:ebi-a-GCST010723	Early age-related macular degeneration	6	151515172	0.0275665	9.4901e-06	family.BacteroidalesS24.7group.id.11173
rs11135366	C	G	C	G	0.0842142	0.0002	0.2766	5	164763068	0.016	0.988	Early age-related macular degeneration || id:ebi-a-GCST010723	Early age-related macular degeneration	5	164763068	0.0183739	8.77822e-06	family.BacteroidalesS24.7group.id.11173
rs12748533	G	T	G	T	-0.0821108	-0.0026	0.2986	1	242767252	0.0161	0.8723	Early age-related macular degeneration || id:ebi-a-GCST010723	Early age-related macular degeneration	1	242767252	0.0172701	2.59019e-06	family.BacteroidalesS24.7group.id.11173
rs17043785	T	C	T	C	-0.176187	-0.0717	0.0599	2	53139362	0.0303	0.0180701	Early age-related macular degeneration || id:ebi-a-GCST010723	Early age-related macular degeneration	2	53139362	0.0347133	5.11837e-07	family.BacteroidalesS24.7group.id.11173
rs61508842	T	C	T	C	0.122574	0.0313	0.1064	3	158653545	0.0231	0.1746	Early age-related macular degeneration || id:ebi-a-GCST010723	Early age-related macular degeneration	3	158653545	0.0272389	7.82782e-06	family.BacteroidalesS24.7group.id.11173
rs6831034	T	A	T	A	-0.0956546	-0.0005	0.1975	4	149300138	0.0178	0.9787	Early age-related macular degeneration || id:ebi-a-GCST010723	Early age-related macular degeneration	4	149300138	0.0205228	6.10396e-06	family.BacteroidalesS24.7group.id.11173
rs7217209	C	T	C	T	0.0843019	0.0231	0.2289	17	21205200	0.0294	0.4328	Early age-related macular degeneration || id:ebi-a-GCST010723	Early age-related macular degeneration	17	21205200	0.0187308	8.42937e-06	family.BacteroidalesS24.7group.id.11173
rs738193	T	C	T	C	0.0847328	0.0198	0.3621	22	25943322	0.0152	0.193	Early age-related macular degeneration || id:ebi-a-GCST010723	Early age-related macular degeneration	22	25943322	0.0165856	3.82163e-07	family.BacteroidalesS24.7group.id.11173
rs78609301	A	G	A	G	-0.0867065	-0.0036	0.2044	6	63236747	0.0178	0.8403	Early age-related macular degeneration || id:ebi-a-GCST010723	Early age-related macular degeneration	6	63236747	0.0195709	7.09297e-06	family.BacteroidalesS24.7group.id.11173
rs941000	C	T	C	T	0.0850266	0.0129	0.4263	7	90714667	0.0145	0.3742	Early age-related macular degeneration || id:ebi-a-GCST010723	Early age-related macular degeneration	7	90714667	0.0163382	3.15557e-07	family.BacteroidalesS24.7group.id.11173
rs10872669	A	G	A	G	-0.123071	-0.0423	0.1059	6	151515172	0.0244	0.0828591	Early age-related macular degeneration || id:ebi-a-GCST010723	Early age-related macular degeneration	6	151515172	0.0275665	9.4901e-06	genus.unknowngenus.id.1000005479
rs11135366	C	G	C	G	0.0842142	0.0002	0.2766	5	164763068	0.016	0.988	Early age-related macular degeneration || id:ebi-a-GCST010723	Early age-related macular degeneration	5	164763068	0.0183739	8.77822e-06	genus.unknowngenus.id.1000005479
rs12748533	G	T	G	T	-0.0821108	-0.0026	0.2986	1	242767252	0.0161	0.8723	Early age-related macular degeneration || id:ebi-a-GCST010723	Early age-related macular degeneration	1	242767252	0.0172701	2.59019e-06	genus.unknowngenus.id.1000005479
rs17043785	T	C	T	C	-0.176187	-0.0717	0.0599	2	53139362	0.0303	0.0180701	Early age-related macular degeneration || id:ebi-a-GCST010723	Early age-related macular degeneration	2	53139362	0.0347133	5.11837e-07	genus.unknowngenus.id.1000005479
rs61508842	T	C	T	C	0.122574	0.0313	0.1064	3	158653545	0.0231	0.1746	Early age-related macular degeneration || id:ebi-a-GCST010723	Early age-related macular degeneration	3	158653545	0.0272389	7.82782e-06	genus.unknowngenus.id.1000005479
rs6831034	T	A	T	A	-0.0956546	-0.0005	0.1975	4	149300138	0.0178	0.9787	Early age-related macular degeneration || id:ebi-a-GCST010723	Early age-related macular degeneration	4	149300138	0.0205228	6.10396e-06	genus.unknowngenus.id.1000005479
rs7217209	C	T	C	T	0.0843019	0.0231	0.2289	17	21205200	0.0294	0.4328	Early age-related macular degeneration || id:ebi-a-GCST010723	Early age-related macular degeneration	17	21205200	0.0187308	8.42937e-06	genus.unknowngenus.id.1000005479
rs738193	T	C	T	C	0.0847328	0.0198	0.3621	22	25943322	0.0152	0.193	Early age-related macular degeneration || id:ebi-a-GCST010723	Early age-related macular degeneration	22	25943322	0.0165856	3.82163e-07	genus.unknowngenus.id.1000005479
rs78609301	A	G	A	G	-0.0867065	-0.0036	0.2044	6	63236747	0.0178	0.8403	Early age-related macular degeneration || id:ebi-a-GCST010723	Early age-related macular degeneration	6	63236747	0.0195709	7.09297e-06	genus.unknowngenus.id.1000005479
rs941000	C	T	C	T	0.0850266	0.0129	0.4263	7	90714667	0.0145	0.3742	Early age-related macular degeneration || id:ebi-a-GCST010723	Early age-related macular degeneration	7	90714667	0.0163382	3.15557e-07	genus.unknowngenus.id.1000005479
rs10873449	T	C	T	C	0.0654843	0.0058	0.1679	14	94630731	0.0189	0.757501	Early age-related macular degeneration || id:ebi-a-GCST010723	Early age-related macular degeneration	14	94630731	0.0143973	4.11169e-06	genus.RuminococcaceaeUCG005.id.11363
rs10937802	G	A	G	A	0.0755811	0.0239	0.1079	4	7302344	0.0246	0.333	Early age-related macular degeneration || id:ebi-a-GCST010723	Early age-related macular degeneration	4	7302344	0.0168226	8.17353e-06	genus.RuminococcaceaeUCG005.id.11363
rs10950694	T	C	T	C	0.0577628	-0.0205	0.4259	7	18026604	0.0145	0.1581	Early age-related macular degeneration || id:ebi-a-GCST010723	Early age-related macular degeneration	7	18026604	0.011412	4.298e-07	genus.RuminococcaceaeUCG005.id.11363
rs114279581	A	G	A	G	-0.146604	0.003	0.0567	2	198122357	0.0319	0.9258	Early age-related macular degeneration || id:ebi-a-GCST010723	Early age-related macular degeneration	2	198122357	0.0316034	3.21853e-06	genus.RuminococcaceaeUCG005.id.11363
rs12288512	A	G	A	G	0.066635	-0.0073	0.1904	11	27747671	0.0187	0.6951	Early age-related macular degeneration || id:ebi-a-GCST010723	Early age-related macular degeneration	11	27747671	0.0144356	3.10278e-06	genus.RuminococcaceaeUCG005.id.11363
rs12458218	T	C	T	C	0.0677322	0.0296	0.1796	18	22575871	0.0179	0.0990193	Early age-related macular degeneration || id:ebi-a-GCST010723	Early age-related macular degeneration	18	22575871	0.0144525	2.41027e-06	genus.RuminococcaceaeUCG005.id.11363
rs2893871	G	A	G	A	-0.073644	0.0077	0.1515	10	62662781	0.0203	0.7053	Early age-related macular degeneration || id:ebi-a-GCST010723	Early age-related macular degeneration	10	62662781	0.015548	3.53845e-06	genus.RuminococcaceaeUCG005.id.11363
rs34781347	G	A	G	A	0.188685	-0.0186	0.0516	20	16312851	0.0335	0.5775	Early age-related macular degeneration || id:ebi-a-GCST010723	Early age-related macular degeneration	20	16312851	0.0386484	6.04728e-07	genus.RuminococcaceaeUCG005.id.11363
rs35166120	C	G	C	G	-0.0686153	-0.0208	0.1669	8	3099727	0.0201	0.2997	Early age-related macular degeneration || id:ebi-a-GCST010723	Early age-related macular degeneration	8	3099727	0.0146252	3.75403e-06	genus.RuminococcaceaeUCG005.id.11363
rs394449	A	T	A	T	0.0692909	-0.0127	0.1846	17	7034575	0.0198	0.522701	Early age-related macular degeneration || id:ebi-a-GCST010723	Early age-related macular degeneration	17	7034575	0.0148712	2.59897e-06	genus.RuminococcaceaeUCG005.id.11363
rs55793120	T	C	T	C	0.121548	0.001	0.0547	12	47384118	0.0348	0.9765	Early age-related macular degeneration || id:ebi-a-GCST010723	Early age-related macular degeneration	12	47384118	0.0279546	7.37046e-06	genus.RuminococcaceaeUCG005.id.11363
rs60081663	C	G	C	G	0.158082	-0.0229	0.0497	5	32755085	0.0333	0.4916	Early age-related macular degeneration || id:ebi-a-GCST010723	Early age-related macular degeneration	5	32755085	0.0319586	9.28113e-07	genus.RuminococcaceaeUCG005.id.11363
rs72776570	C	A	C	A	0.087067	-0.0683	0.0866	10	4240906	0.0273	0.01243	Early age-related macular degeneration || id:ebi-a-GCST010723	Early age-related macular degeneration	10	4240906	0.0197179	5.35716e-06	genus.RuminococcaceaeUCG005.id.11363
rs7449320	C	A	C	A	0.0599163	0.0012	0.2224	5	154003091	0.0173	0.9456	Early age-related macular degeneration || id:ebi-a-GCST010723	Early age-related macular degeneration	5	154003091	0.0130836	4.80776e-06	genus.RuminococcaceaeUCG005.id.11363
rs7555878	A	G	A	G	0.0586677	-0.0159	0.2608	1	187906034	0.0161	0.3245	Early age-related macular degeneration || id:ebi-a-GCST010723	Early age-related macular degeneration	1	187906034	0.0125277	2.81022e-06	genus.RuminococcaceaeUCG005.id.11363
rs7586445	G	A	G	A	0.0782349	0.0002	0.1346	2	239509030	0.021	0.9917	Early age-related macular degeneration || id:ebi-a-GCST010723	Early age-related macular degeneration	2	239509030	0.0176458	8.8145e-06	genus.RuminococcaceaeUCG005.id.11363
rs898577	T	C	T	C	-0.123012	-0.0724	0.0612	15	68705697	0.0431	0.0930294	Early age-related macular degeneration || id:ebi-a-GCST010723	Early age-related macular degeneration	15	68705697	0.0286671	7.46313e-06	genus.RuminococcaceaeUCG005.id.11363
rs10875374	C	T	C	T	-0.0536759	0.0081	0.4339	1	101804809	0.0142	0.5654	Early age-related macular degeneration || id:ebi-a-GCST010723	Early age-related macular degeneration	1	101804809	0.0119436	8.09821e-06	family.Clostridiaceae1.id.1869
rs12186080	G	A	G	A	0.0748236	0.0042	0.1611	3	132596627	0.0196	0.8291	Early age-related macular degeneration || id:ebi-a-GCST010723	Early age-related macular degeneration	3	132596627	0.016246	5.33957e-06	family.Clostridiaceae1.id.1869
rs12341505	G	A	G	A	0.0814503	-0.0045	0.1266	9	136710881	0.0233	0.8482	Early age-related macular degeneration || id:ebi-a-GCST010723	Early age-related macular degeneration	9	136710881	0.0179338	4.54486e-06	family.Clostridiaceae1.id.1869
rs12490337	C	G	C	G	-0.0616944	0.0212	0.2301	3	111482845	0.0168	0.2052	Early age-related macular degeneration || id:ebi-a-GCST010723	Early age-related macular degeneration	3	111482845	0.013693	6.90518e-06	family.Clostridiaceae1.id.1869
rs2795528	G	A	G	A	-0.180969	0.0322	0.0529	10	43270264	0.0334	0.3345	Early age-related macular degeneration || id:ebi-a-GCST010723	Early age-related macular degeneration	10	43270264	0.0390911	3.80626e-06	family.Clostridiaceae1.id.1869
rs2817172	C	T	C	T	0.0563367	0.037	0.3886	1	3041519	0.0162	0.0228202	Early age-related macular degeneration || id:ebi-a-GCST010723	Early age-related macular degeneration	1	3041519	0.012392	5.27026e-06	family.Clostridiaceae1.id.1869
rs4723021	T	C	T	C	-0.106376	0.0159	0.0601	7	30934659	0.0313	0.611999	Early age-related macular degeneration || id:ebi-a-GCST010723	Early age-related macular degeneration	7	30934659	0.0241944	7.42147e-06	family.Clostridiaceae1.id.1869
rs550843	T	C	T	C	-0.0734787	0.0149	0.1343	6	165722832	0.0217	0.4935	Early age-related macular degeneration || id:ebi-a-GCST010723	Early age-related macular degeneration	6	165722832	0.0168383	7.09119e-06	family.Clostridiaceae1.id.1869
rs56188186	A	G	A	G	0.0967774	-0.0111	0.0875	16	87710690	0.0273	0.6829	Early age-related macular degeneration || id:ebi-a-GCST010723	Early age-related macular degeneration	16	87710690	0.0217471	8.24444e-06	family.Clostridiaceae1.id.1869
rs62397761	A	G	A	G	0.0615805	-0.0149	0.2677	6	48093014	0.016	0.3535	Early age-related macular degeneration || id:ebi-a-GCST010723	Early age-related macular degeneration	6	48093014	0.0136198	9.07706e-06	family.Clostridiaceae1.id.1869
rs881532	A	G	A	G	-0.0533035	-0.0084	0.4834	22	47806774	0.0143	0.559	Early age-related macular degeneration || id:ebi-a-GCST010723	Early age-related macular degeneration	22	47806774	0.0119011	7.89662e-06	family.Clostridiaceae1.id.1869
rs10885477	T	C	T	C	-0.135137	0.0139	0.0641	10	115332413	0.0291	0.632199	Early age-related macular degeneration || id:ebi-a-GCST010723	Early age-related macular degeneration	10	115332413	0.0301894	8.59833e-06	genus.Holdemania.id.2157
rs11080063	G	A	G	A	-0.0665238	0.0006	0.4824	17	26789271	0.0138	0.9631	Early age-related macular degeneration || id:ebi-a-GCST010723	Early age-related macular degeneration	17	26789271	0.0149837	6.66887e-06	genus.Holdemania.id.2157
rs111745969	A	G	A	G	0.120677	0.0298	0.0967	15	93110222	0.0257	0.2465	Early age-related macular degeneration || id:ebi-a-GCST010723	Early age-related macular degeneration	15	93110222	0.0265781	3.70776e-06	genus.Holdemania.id.2157
rs113593397	A	G	A	G	-0.128935	-0.01	0.0802	8	123973840	0.0275	0.7171	Early age-related macular degeneration || id:ebi-a-GCST010723	Early age-related macular degeneration	8	123973840	0.0282526	9.35728e-06	genus.Holdemania.id.2157
rs116500994	G	T	G	T	-0.13755	-0.057	0.0712	13	81685543	0.0292	0.0507598	Early age-related macular degeneration || id:ebi-a-GCST010723	Early age-related macular degeneration	13	81685543	0.0293386	2.34479e-06	genus.Holdemania.id.2157
rs12701617	A	G	A	G	-0.0660617	0.003	0.4327	7	38292857	0.0145	0.8341	Early age-related macular degeneration || id:ebi-a-GCST010723	Early age-related macular degeneration	7	38292857	0.0149427	9.51844e-06	genus.Holdemania.id.2157
rs150096134	T	A	T	A	0.162139	-0.0075	0.0564	12	39589195	0.0329	0.8205	Early age-related macular degeneration || id:ebi-a-GCST010723	Early age-related macular degeneration	12	39589195	0.0332089	2.37767e-06	genus.Holdemania.id.2157
rs1867876	T	C	T	C	0.0842919	-0.0032	0.2854	11	18768068	0.0156	0.8396	Early age-related macular degeneration || id:ebi-a-GCST010723	Early age-related macular degeneration	11	18768068	0.0162192	2.7388e-07	genus.Holdemania.id.2157
rs41438744	C	G	C	G	-0.12487	0.0203	0.0785	14	102553414	0.0267	0.4471	Early age-related macular degeneration || id:ebi-a-GCST010723	Early age-related macular degeneration	14	102553414	0.0270129	2.44434e-06	genus.Holdemania.id.2157
rs4146507	C	T	C	T	0.079488	0.0127	0.228	5	106209093	0.0171	0.4574	Early age-related macular degeneration || id:ebi-a-GCST010723	Early age-related macular degeneration	5	106209093	0.0177002	7.22973e-06	genus.Holdemania.id.2157
rs55888180	C	G	C	G	0.128671	0.0278	0.083	17	76443497	0.0309	0.3681	Early age-related macular degeneration || id:ebi-a-GCST010723	Early age-related macular degeneration	17	76443497	0.0282795	5.89194e-06	genus.Holdemania.id.2157
rs6133067	T	C	T	C	0.0910829	-0.0194	0.244	20	3839754	0.0215	0.3687	Early age-related macular degeneration || id:ebi-a-GCST010723	Early age-related macular degeneration	20	3839754	0.0178561	5.16929e-07	genus.Holdemania.id.2157
rs73139538	G	A	G	A	-0.148594	0.0257	0.0549	7	63323145	0.0354	0.4687	Early age-related macular degeneration || id:ebi-a-GCST010723	Early age-related macular degeneration	7	63323145	0.0327469	7.77178e-06	genus.Holdemania.id.2157
rs77293403	A	G	A	G	0.164556	-0.004	0.0561	5	77388406	0.0332	0.9032	Early age-related macular degeneration || id:ebi-a-GCST010723	Early age-related macular degeneration	5	77388406	0.0341775	1.77466e-06	genus.Holdemania.id.2157
rs80149660	C	T	C	T	-0.232987	0.0026	0.0554	10	129908282	0.0316	0.9338	Early age-related macular degeneration || id:ebi-a-GCST010723	Early age-related macular degeneration	10	129908282	0.0519183	6.04217e-06	genus.Holdemania.id.2157
rs9500080	C	T	C	T	0.0926764	-0.0006	0.2169	6	105737322	0.0179	0.9731	Early age-related macular degeneration || id:ebi-a-GCST010723	Early age-related macular degeneration	6	105737322	0.0178886	4.08515e-07	genus.Holdemania.id.2157
rs9529719	T	C	T	C	0.074038	0.0101	0.3026	13	70856516	0.0154	0.5144	Early age-related macular degeneration || id:ebi-a-GCST010723	Early age-related macular degeneration	13	70856516	0.0160494	5.96669e-06	genus.Holdemania.id.2157
rs967319	T	C	T	C	0.0788638	-0.0146	0.2374	3	60615680	0.0167	0.3822	Early age-related macular degeneration || id:ebi-a-GCST010723	Early age-related macular degeneration	3	60615680	0.0176744	8.38155e-06	genus.Holdemania.id.2157
rs10890671	T	C	T	C	-0.0537401	0.0039	0.4975	11	107123199	0.0142	0.7845	Early age-related macular degeneration || id:ebi-a-GCST010723	Early age-related macular degeneration	11	107123199	0.0118848	6.52136e-06	genus.Collinsella.id.815
rs11597285	G	T	G	T	-0.0537947	-0.0161	0.421	10	8589813	0.0146	0.27	Early age-related macular degeneration || id:ebi-a-GCST010723	Early age-related macular degeneration	10	8589813	0.0120548	9.37615e-06	genus.Collinsella.id.815
rs12921100	A	T	A	T	0.0563759	-0.0214	0.3113	16	77283458	0.0157	0.1709	Early age-related macular degeneration || id:ebi-a-GCST010723	Early age-related macular degeneration	16	77283458	0.0127019	8.2257e-06	genus.Collinsella.id.815
rs1496626	T	C	T	C	-0.0722307	-0.0029	0.1548	19	31760841	0.0203	0.8879	Early age-related macular degeneration || id:ebi-a-GCST010723	Early age-related macular degeneration	19	31760841	0.01616	6.78175e-06	genus.Collinsella.id.815
rs149807560	C	A	C	A	-0.104264	0.0102	0.0736	19	56526640	0.0278	0.7133	Early age-related macular degeneration || id:ebi-a-GCST010723	Early age-related macular degeneration	19	56526640	0.0235841	7.0987e-06	genus.Collinsella.id.815
rs2103510	G	A	G	A	0.0786551	-0.0063	0.1308	21	29355467	0.0216	0.768799	Early age-related macular degeneration || id:ebi-a-GCST010723	Early age-related macular degeneration	21	29355467	0.0168217	2.42474e-06	genus.Collinsella.id.815
rs2671662	C	G	C	G	-0.0567751	0.009	0.4661	17	47529492	0.0164	0.582599	Early age-related macular degeneration || id:ebi-a-GCST010723	Early age-related macular degeneration	17	47529492	0.011945	2.2204e-06	genus.Collinsella.id.815
rs59414781	C	G	C	G	0.0668866	0.0156	0.1981	15	50026113	0.0179	0.3859	Early age-related macular degeneration || id:ebi-a-GCST010723	Early age-related macular degeneration	15	50026113	0.0149773	9.14723e-06	genus.Collinsella.id.815
rs62448871	C	A	C	A	-0.0540309	0.0004	0.4258	7	24465024	0.0149	0.9792	Early age-related macular degeneration || id:ebi-a-GCST010723	Early age-related macular degeneration	7	24465024	0.0120324	6.78253e-06	genus.Collinsella.id.815
rs73052258	G	A	G	A	0.0930178	0.0183	0.0936	2	195739311	0.0257	0.4776	Early age-related macular degeneration || id:ebi-a-GCST010723	Early age-related macular degeneration	2	195739311	0.0202658	1.7158e-06	genus.Collinsella.id.815
rs75672793	A	G	A	G	-0.108908	-0.03	0.0731	4	149818294	0.028	0.2849	Early age-related macular degeneration || id:ebi-a-GCST010723	Early age-related macular degeneration	4	149818294	0.0240522	6.13549e-06	genus.Collinsella.id.815
rs9541268	C	A	C	A	0.09597	-0.0192	0.1127	13	68610061	0.0227	0.3977	Early age-related macular degeneration || id:ebi-a-GCST010723	Early age-related macular degeneration	13	68610061	0.0197312	8.79419e-07	genus.Collinsella.id.815
rs10892421	C	T	C	T	-0.103858	0.0193	0.3884	11	119498403	0.0147	0.1884	Early age-related macular degeneration || id:ebi-a-GCST010723	Early age-related macular degeneration	11	119498403	0.0213953	1.38588e-06	genus.unknowngenus.id.959
rs115909738	A	C	A	C	-0.134627	-0.0011	0.1359	15	61402485	0.0211	0.9583	Early age-related macular degeneration || id:ebi-a-GCST010723	Early age-related macular degeneration	15	61402485	0.0297761	6.49132e-06	genus.unknowngenus.id.959
rs11691923	G	A	G	A	-0.0923453	0.0081	0.4568	2	157246935	0.0145	0.5798	Early age-related macular degeneration || id:ebi-a-GCST010723	Early age-related macular degeneration	2	157246935	0.0206883	8.35281e-06	genus.unknowngenus.id.959
rs12261792	T	G	T	G	-0.113723	-0.0258	0.1962	10	11909896	0.0174	0.1383	Early age-related macular degeneration || id:ebi-a-GCST010723	Early age-related macular degeneration	10	11909896	0.0256243	9.57331e-06	genus.unknowngenus.id.959
rs13165831	A	G	A	G	-0.120653	0.0092	0.2575	5	79470160	0.0171	0.5907	Early age-related macular degeneration || id:ebi-a-GCST010723	Early age-related macular degeneration	5	79470160	0.0243306	9.81018e-07	genus.unknowngenus.id.959
rs1969793	G	A	G	A	0.102671	0.0135	0.3225	13	103561362	0.0156	0.3891	Early age-related macular degeneration || id:ebi-a-GCST010723	Early age-related macular degeneration	13	103561362	0.0218939	3.25688e-06	genus.unknowngenus.id.959
rs2199860	C	G	C	G	0.121445	0.0027	0.2932	4	58800779	0.0161	0.8684	Early age-related macular degeneration || id:ebi-a-GCST010723	Early age-related macular degeneration	4	58800779	0.0222909	6.64473e-08	genus.unknowngenus.id.959
rs2317372	C	T	C	T	-0.0946411	-0.0093	0.4235	8	57438932	0.0148	0.5312	Early age-related macular degeneration || id:ebi-a-GCST010723	Early age-related macular degeneration	8	57438932	0.0210788	7.92994e-06	genus.unknowngenus.id.959
rs2831909	T	C	T	C	0.132488	0.0383	0.0917	21	29955973	0.025	0.1264	Early age-related macular degeneration || id:ebi-a-GCST010723	Early age-related macular degeneration	21	29955973	0.0306785	5.89797e-06	genus.unknowngenus.id.959
rs474008	T	A	T	A	-0.102406	0.0249	0.2719	3	8963324	0.0163	0.1257	Early age-related macular degeneration || id:ebi-a-GCST010723	Early age-related macular degeneration	3	8963324	0.0231025	7.12276e-06	genus.unknowngenus.id.959
rs4766410	C	T	C	T	0.0969305	0.0084	0.4313	12	1765779	0.024	0.7258	Early age-related macular degeneration || id:ebi-a-GCST010723	Early age-related macular degeneration	12	1765779	0.0212237	5.33871e-06	genus.unknowngenus.id.959
rs56210598	C	G	C	G	-0.11152	0.0068	0.3027	6	1605241	0.0187	0.715801	Early age-related macular degeneration || id:ebi-a-GCST010723	Early age-related macular degeneration	6	1605241	0.0225689	9.12049e-07	genus.unknowngenus.id.959
rs66473610	T	G	T	G	0.181405	0.0354	0.068	7	22843553	0.0288	0.2188	Early age-related macular degeneration || id:ebi-a-GCST010723	Early age-related macular degeneration	7	22843553	0.0401061	8.79131e-06	genus.unknowngenus.id.959
rs75285799	T	C	T	C	0.132213	0.0095	0.1465	1	159508009	0.0203	0.64	Early age-related macular degeneration || id:ebi-a-GCST010723	Early age-related macular degeneration	1	159508009	0.0275812	3.24795e-06	genus.unknowngenus.id.959
rs9534068	A	G	A	G	0.098738	0.0099	0.3621	13	45802607	0.0154	0.5193	Early age-related macular degeneration || id:ebi-a-GCST010723	Early age-related macular degeneration	13	45802607	0.0211319	3.06718e-06	genus.unknowngenus.id.959
rs10898797	C	T	C	T	0.12238	-0.0131	0.15	11	87588698	0.0203	0.5177	Early age-related macular degeneration || id:ebi-a-GCST010723	Early age-related macular degeneration	11	87588698	0.0274683	8.85446e-06	genus.Tyzzerella3.id.11335
rs112102233	A	G	A	G	-0.216348	-0.0448	0.049	10	46098286	0.0346	0.1953	Early age-related macular degeneration || id:ebi-a-GCST010723	Early age-related macular degeneration	10	46098286	0.0477575	6.17669e-06	genus.Tyzzerella3.id.11335
rs1232220	G	T	G	T	-0.143869	-0.0014	0.1272	6	102680257	0.0239	0.9535	Early age-related macular degeneration || id:ebi-a-GCST010723	Early age-related macular degeneration	6	102680257	0.031828	7.90792e-06	genus.Tyzzerella3.id.11335
rs17706273	T	C	T	C	-0.140368	0.0074	0.1447	5	16388259	0.0204	0.716199	Early age-related macular degeneration || id:ebi-a-GCST010723	Early age-related macular degeneration	5	16388259	0.0274708	5.87816e-07	genus.Tyzzerella3.id.11335
rs17809157	A	T	A	T	-0.163819	-0.0348	0.0963	7	82547827	0.0281	0.2162	Early age-related macular degeneration || id:ebi-a-GCST010723	Early age-related macular degeneration	7	82547827	0.0336386	1.54133e-06	genus.Tyzzerella3.id.11335
rs191093	G	A	G	A	0.159008	-0.0133	0.0828	12	77390329	0.0288	0.6447	Early age-related macular degeneration || id:ebi-a-GCST010723	Early age-related macular degeneration	12	77390329	0.0353306	6.76393e-06	genus.Tyzzerella3.id.11335
rs4904512	T	C	T	C	-0.117151	0.0236	0.1758	14	89595945	0.0186	0.2033	Early age-related macular degeneration || id:ebi-a-GCST010723	Early age-related macular degeneration	14	89595945	0.0250306	3.09269e-06	genus.Tyzzerella3.id.11335
rs55799124	A	G	A	G	-0.11435	-0.0132	0.2226	17	3738781	0.0191	0.4876	Early age-related macular degeneration || id:ebi-a-GCST010723	Early age-related macular degeneration	17	3738781	0.0238604	1.3355e-06	genus.Tyzzerella3.id.11335
rs67476743	T	G	T	G	0.132164	-0.0233	0.3248	19	1030320	0.0187	0.2124	Early age-related macular degeneration || id:ebi-a-GCST010723	Early age-related macular degeneration	19	1030320	0.022208	3.74049e-09	genus.Tyzzerella3.id.11335
rs6920448	C	T	C	T	-0.141081	0.0581	0.1158	6	5755626	0.0246	0.0183899	Early age-related macular degeneration || id:ebi-a-GCST010723	Early age-related macular degeneration	6	5755626	0.0305446	4.15376e-06	genus.Tyzzerella3.id.11335
rs7019909	T	C	T	C	0.144156	0.017	0.1114	9	33113322	0.0232	0.4623	Early age-related macular degeneration || id:ebi-a-GCST010723	Early age-related macular degeneration	9	33113322	0.0301626	1.7612e-06	genus.Tyzzerella3.id.11335
rs7333521	T	C	T	C	-0.207191	0.037	0.0544	13	81593016	0.0309	0.2311	Early age-related macular degeneration || id:ebi-a-GCST010723	Early age-related macular degeneration	13	81593016	0.0453121	4.87602e-06	genus.Tyzzerella3.id.11335
rs75091807	G	T	G	T	-0.184966	-0.0127	0.0811	13	35023691	0.0281	0.651	Early age-related macular degeneration || id:ebi-a-GCST010723	Early age-related macular degeneration	13	35023691	0.0383029	1.70674e-06	genus.Tyzzerella3.id.11335
rs7561370	T	C	T	C	0.131341	-0.0205	0.1225	2	57810406	0.0216	0.3441	Early age-related macular degeneration || id:ebi-a-GCST010723	Early age-related macular degeneration	2	57810406	0.0286292	1.51605e-06	genus.Tyzzerella3.id.11335
rs10899911	A	G	A	G	-0.0717102	0.0105	0.2751	10	44293839	0.0161	0.5153	Early age-related macular degeneration || id:ebi-a-GCST010723	Early age-related macular degeneration	10	44293839	0.0148151	1.15272e-06	genus.Parasutterella.id.2892
rs11715853	G	A	G	A	-0.0662952	-0.0236	0.2937	3	30163689	0.0151	0.1192	Early age-related macular degeneration || id:ebi-a-GCST010723	Early age-related macular degeneration	3	30163689	0.0146114	6.22913e-06	genus.Parasutterella.id.2892
rs1403396	A	T	A	T	-0.0756729	0.0193	0.2221	12	126498824	0.0173	0.2646	Early age-related macular degeneration || id:ebi-a-GCST010723	Early age-related macular degeneration	12	126498824	0.0159035	2.75519e-06	genus.Parasutterella.id.2892
rs2090816	A	C	A	C	0.0840967	0.03	0.1674	6	137615592	0.0188	0.1113	Early age-related macular degeneration || id:ebi-a-GCST010723	Early age-related macular degeneration	6	137615592	0.0177315	2.89715e-06	genus.Parasutterella.id.2892
rs2387977	T	C	T	C	-0.0681778	0.0168	0.4523	20	25599776	0.0152	0.2698	Early age-related macular degeneration || id:ebi-a-GCST010723	Early age-related macular degeneration	20	25599776	0.0134756	5.38476e-07	genus.Parasutterella.id.2892
rs35055552	T	C	T	C	0.109554	0.0386	0.0904	8	114804024	0.0292	0.1858	Early age-related macular degeneration || id:ebi-a-GCST010723	Early age-related macular degeneration	8	114804024	0.0235433	3.34853e-06	genus.Parasutterella.id.2892
rs35414597	T	A	T	A	-0.0684946	0.0072	0.3288	4	15565736	0.0151	0.635501	Early age-related macular degeneration || id:ebi-a-GCST010723	Early age-related macular degeneration	4	15565736	0.0142143	1.51206e-06	genus.Parasutterella.id.2892
rs55877868	A	C	A	C	-0.104458	0.0133	0.1005	17	14692867	0.025	0.5951	Early age-related macular degeneration || id:ebi-a-GCST010723	Early age-related macular degeneration	17	14692867	0.0228089	2.87068e-06	genus.Parasutterella.id.2892
rs62273907	A	G	A	G	0.229468	0.0626	0.0474	3	156550415	0.0333	0.0602504	Early age-related macular degeneration || id:ebi-a-GCST010723	Early age-related macular degeneration	3	156550415	0.0502262	5.88384e-06	genus.Parasutterella.id.2892
rs6809952	G	A	G	A	-0.0684957	0.0016	0.2917	3	193896709	0.0221	0.9431	Early age-related macular degeneration || id:ebi-a-GCST010723	Early age-related macular degeneration	3	193896709	0.0150892	8.13349e-06	genus.Parasutterella.id.2892
rs6828768	C	T	C	T	0.0636852	0.0015	0.4932	4	65556925	0.0143	0.9188	Early age-related macular degeneration || id:ebi-a-GCST010723	Early age-related macular degeneration	4	65556925	0.0132645	1.78328e-06	genus.Parasutterella.id.2892
rs7303158	C	T	C	T	0.0646859	0.0095	0.4373	12	5275540	0.0142	0.502599	Early age-related macular degeneration || id:ebi-a-GCST010723	Early age-related macular degeneration	12	5275540	0.0134256	1.32776e-06	genus.Parasutterella.id.2892
rs7311004	T	C	T	C	-0.0617522	-0.015	0.3965	12	53260710	0.0146	0.3032	Early age-related macular degeneration || id:ebi-a-GCST010723	Early age-related macular degeneration	12	53260710	0.0136438	5.92054e-06	genus.Parasutterella.id.2892
rs7572229	G	A	G	A	0.066273	0.0185	0.4952	2	72235444	0.0144	0.2013	Early age-related macular degeneration || id:ebi-a-GCST010723	Early age-related macular degeneration	2	72235444	0.0132736	6.31698e-07	genus.Parasutterella.id.2892
rs78383039	T	C	T	C	-0.146315	-0.0219	0.0643	2	178954708	0.0302	0.4674	Early age-related macular degeneration || id:ebi-a-GCST010723	Early age-related macular degeneration	2	178954708	0.0297119	1.57438e-06	genus.Parasutterella.id.2892
rs8039785	T	G	T	G	0.0618345	-0.0025	0.4694	15	67316307	0.014	0.8562	Early age-related macular degeneration || id:ebi-a-GCST010723	Early age-related macular degeneration	15	67316307	0.0133	3.62095e-06	genus.Parasutterella.id.2892
rs823424	G	A	G	A	-0.0713448	-0.025	0.2221	8	16674526	0.0172	0.1457	Early age-related macular degeneration || id:ebi-a-GCST010723	Early age-related macular degeneration	8	16674526	0.0156958	4.95295e-06	genus.Parasutterella.id.2892
rs10904297	A	G	A	G	-0.167804	0.006	0.0352	10	4639762	0.041	0.8843	Early age-related macular degeneration || id:ebi-a-GCST010723	Early age-related macular degeneration	10	4639762	0.0389812	2.68713e-06	genus..Ruminococcustorquesgroup.id.14377
rs10967781	C	A	C	A	0.0507994	0.0083	0.3322	9	27225258	0.0154	0.592899	Early age-related macular degeneration || id:ebi-a-GCST010723	Early age-related macular degeneration	9	27225258	0.0113322	8.36865e-06	genus..Ruminococcustorquesgroup.id.14377
rs12434631	A	G	A	G	0.074697	-0.0166	0.14	14	26130404	0.0295	0.5732	Early age-related macular degeneration || id:ebi-a-GCST010723	Early age-related macular degeneration	14	26130404	0.0153401	2.77247e-06	genus..Ruminococcustorquesgroup.id.14377
rs13154778	T	A	T	A	0.0563358	0.0147	0.1895	5	56952803	0.0186	0.4301	Early age-related macular degeneration || id:ebi-a-GCST010723	Early age-related macular degeneration	5	56952803	0.0129526	7.15746e-06	genus..Ruminococcustorquesgroup.id.14377
rs1475330	T	C	T	C	0.0523492	0.0031	0.2861	6	67262102	0.0164	0.8526	Early age-related macular degeneration || id:ebi-a-GCST010723	Early age-related macular degeneration	6	67262102	0.01182	8.13435e-06	genus..Ruminococcustorquesgroup.id.14377
rs1972694	T	A	T	A	-0.0614094	-0.0006	0.1871	15	25326425	0.0203	0.9754	Early age-related macular degeneration || id:ebi-a-GCST010723	Early age-related macular degeneration	15	25326425	0.0137321	8.92829e-06	genus..Ruminococcustorquesgroup.id.14377
rs35866622	T	C	T	C	-0.0612024	0.0139	0.4688	19	49218060	0.0142	0.3275	Early age-related macular degeneration || id:ebi-a-GCST010723	Early age-related macular degeneration	19	49218060	0.0109421	2.21337e-08	genus..Ruminococcustorquesgroup.id.14377
rs4073731	T	C	T	C	0.0651948	0.0027	0.1517	11	132663147	0.0199	0.8931	Early age-related macular degeneration || id:ebi-a-GCST010723	Early age-related macular degeneration	11	132663147	0.0142221	4.0525e-06	genus..Ruminococcustorquesgroup.id.14377
rs73130967	A	T	A	T	0.0770375	-0.0293	0.1251	7	54781314	0.0214	0.1704	Early age-related macular degeneration || id:ebi-a-GCST010723	Early age-related macular degeneration	7	54781314	0.0168264	3.70741e-06	genus..Ruminococcustorquesgroup.id.14377
rs77034621	T	G	T	G	-0.151553	0.0088	0.0547	8	76769843	0.0319	0.7837	Early age-related macular degeneration || id:ebi-a-GCST010723	Early age-related macular degeneration	8	76769843	0.0335878	6.06872e-06	genus..Ruminococcustorquesgroup.id.14377
rs773123	T	A	T	A	0.0824005	0.0267	0.1181	12	56494998	0.0228	0.2429	Early age-related macular degeneration || id:ebi-a-GCST010723	Early age-related macular degeneration	12	56494998	0.0173862	1.58956e-06	genus..Ruminococcustorquesgroup.id.14377
rs8080469	G	A	G	A	0.0490727	-0.0148	0.4929	17	14532347	0.0141	0.2939	Early age-related macular degeneration || id:ebi-a-GCST010723	Early age-related macular degeneration	17	14532347	0.0107036	3.49522e-06	genus..Ruminococcustorquesgroup.id.14377
rs8141465	A	G	A	G	0.0480778	-0.0028	0.5178	22	21358653	0.0146	0.8479	Early age-related macular degeneration || id:ebi-a-GCST010723	Early age-related macular degeneration	22	21358653	0.0107442	9.64837e-06	genus..Ruminococcustorquesgroup.id.14377
rs10916131	C	T	C	T	-0.069333	0.0025	0.1612	1	227563126	0.0192	0.8973	Early age-related macular degeneration || id:ebi-a-GCST010723	Early age-related macular degeneration	1	227563126	0.0146753	2.87497e-06	genus.RuminococcaceaeUCG002.id.11360
rs10927423	C	A	C	A	-0.0713617	0.0033	0.1594	1	14732458	0.0194	0.8649	Early age-related macular degeneration || id:ebi-a-GCST010723	Early age-related macular degeneration	1	14732458	0.0147712	8.49518e-07	genus.RuminococcaceaeUCG002.id.11360
rs10964441	G	A	G	A	-0.14906	-0.053	0.0483	9	20131746	0.0339	0.1177	Early age-related macular degeneration || id:ebi-a-GCST010723	Early age-related macular degeneration	9	20131746	0.034486	7.45116e-06	genus.RuminococcaceaeUCG002.id.11360
rs113147300	A	G	A	G	-0.075842	-0.0029	0.1401	9	114066670	0.0208	0.8879	Early age-related macular degeneration || id:ebi-a-GCST010723	Early age-related macular degeneration	9	114066670	0.0164562	7.6914e-06	genus.RuminococcaceaeUCG002.id.11360
rs11607472	A	G	A	G	-0.0780229	0.0151	0.1146	11	43344751	0.0223	0.4982	Early age-related macular degeneration || id:ebi-a-GCST010723	Early age-related macular degeneration	11	43344751	0.0176325	7.18671e-06	genus.RuminococcaceaeUCG002.id.11360
rs116974815	C	A	C	A	-0.189731	0.0589	0.0508	11	111712942	0.0379	0.1203	Early age-related macular degeneration || id:ebi-a-GCST010723	Early age-related macular degeneration	11	111712942	0.0396566	2.02518e-06	genus.RuminococcaceaeUCG002.id.11360
rs11750293	G	T	G	T	-0.0578304	-0.0171	0.2719	5	123822114	0.0166	0.303	Early age-related macular degeneration || id:ebi-a-GCST010723	Early age-related macular degeneration	5	123822114	0.0120512	1.76136e-06	genus.RuminococcaceaeUCG002.id.11360
rs12463378	A	G	A	G	-0.0522061	-0.0096	0.3811	19	54475808	0.0153	0.5312	Early age-related macular degeneration || id:ebi-a-GCST010723	Early age-related macular degeneration	19	54475808	0.0112086	2.95523e-06	genus.RuminococcaceaeUCG002.id.11360
rs15256	C	T	C	T	0.0732376	0.0361	0.0948	10	73820548	0.0248	0.1452	Early age-related macular degeneration || id:ebi-a-GCST010723	Early age-related macular degeneration	10	73820548	0.016834	9.45659e-06	genus.RuminococcaceaeUCG002.id.11360
rs2265670	C	G	C	G	-0.0512404	-0.0013	0.4527	1	190171640	0.0139	0.9256	Early age-related macular degeneration || id:ebi-a-GCST010723	Early age-related macular degeneration	1	190171640	0.0109287	2.99166e-06	genus.RuminococcaceaeUCG002.id.11360
rs362417	G	C	G	C	-0.054863	-0.0086	0.2721	14	73589896	0.0162	0.5936	Early age-related macular degeneration || id:ebi-a-GCST010723	Early age-related macular degeneration	14	73589896	0.0120984	7.80005e-06	genus.RuminococcaceaeUCG002.id.11360
rs55793120	T	C	T	C	0.137396	0.001	0.0547	12	47384118	0.0348	0.9765	Early age-related macular degeneration || id:ebi-a-GCST010723	Early age-related macular degeneration	12	47384118	0.027414	4.80674e-07	genus.RuminococcaceaeUCG002.id.11360
rs56030423	G	A	G	A	-0.0982874	0.0042	0.0766	15	90780618	0.0284	0.8836	Early age-related macular degeneration || id:ebi-a-GCST010723	Early age-related macular degeneration	15	90780618	0.0216344	6.30385e-06	genus.RuminococcaceaeUCG002.id.11360
rs57079348	T	G	T	G	-0.076573	0.0089	0.1165	13	87920450	0.0225	0.6909	Early age-related macular degeneration || id:ebi-a-GCST010723	Early age-related macular degeneration	13	87920450	0.0172819	7.21822e-06	genus.RuminococcaceaeUCG002.id.11360
rs6542556	A	G	A	G	0.050974	-0.0092	0.3445	2	120757853	0.0149	0.5336	Early age-related macular degeneration || id:ebi-a-GCST010723	Early age-related macular degeneration	2	120757853	0.011406	7.86123e-06	genus.RuminococcaceaeUCG002.id.11360
rs67746927	C	G	C	G	-0.054237	0.0138	0.4316	4	12207874	0.015	0.3588	Early age-related macular degeneration || id:ebi-a-GCST010723	Early age-related macular degeneration	4	12207874	0.0110357	9.17088e-07	genus.RuminococcaceaeUCG002.id.11360
rs6793778	C	T	C	T	-0.0558706	-0.0068	0.2466	3	24045453	0.0169	0.6887	Early age-related macular degeneration || id:ebi-a-GCST010723	Early age-related macular degeneration	3	24045453	0.0125258	9.81289e-06	genus.RuminococcaceaeUCG002.id.11360
rs7120052	A	C	A	C	0.0624796	0.0127	0.1777	11	86335459	0.0186	0.494399	Early age-related macular degeneration || id:ebi-a-GCST010723	Early age-related macular degeneration	11	86335459	0.0135523	1.96895e-06	genus.RuminococcaceaeUCG002.id.11360
rs7155595	C	A	C	A	0.0569929	0.0061	0.3224	14	77502546	0.0155	0.695799	Early age-related macular degeneration || id:ebi-a-GCST010723	Early age-related macular degeneration	14	77502546	0.0116986	1.14931e-06	genus.RuminococcaceaeUCG002.id.11360
rs7249614	A	G	A	G	-0.0492778	-0.0196	0.4212	19	43637890	0.0164	0.2333	Early age-related macular degeneration || id:ebi-a-GCST010723	Early age-related macular degeneration	19	43637890	0.0110807	9.07376e-06	genus.RuminococcaceaeUCG002.id.11360
rs72874194	G	C	G	C	-0.0770289	-0.001	0.1111	2	45178830	0.024	0.9658	Early age-related macular degeneration || id:ebi-a-GCST010723	Early age-related macular degeneration	2	45178830	0.016725	3.46664e-06	genus.RuminococcaceaeUCG002.id.11360
rs7342369	C	A	C	A	-0.0527803	-0.0025	0.3352	12	129451330	0.0155	0.8727	Early age-related macular degeneration || id:ebi-a-GCST010723	Early age-related macular degeneration	12	129451330	0.0116023	5.66121e-06	genus.RuminococcaceaeUCG002.id.11360
rs76847269	A	G	A	G	0.163508	-0.0466	0.0562	5	141014951	0.0316	0.1405	Early age-related macular degeneration || id:ebi-a-GCST010723	Early age-related macular degeneration	5	141014951	0.0356151	5.1719e-06	genus.RuminococcaceaeUCG002.id.11360
rs77564310	A	C	A	C	-0.0713093	-0.012	0.1894	15	80713184	0.018	0.5059	Early age-related macular degeneration || id:ebi-a-GCST010723	Early age-related macular degeneration	15	80713184	0.0140855	3.28614e-07	genus.RuminococcaceaeUCG002.id.11360
rs79016051	C	T	C	T	-0.0887747	-0.0112	0.0869	1	238938497	0.0275	0.6836	Early age-related macular degeneration || id:ebi-a-GCST010723	Early age-related macular degeneration	1	238938497	0.0189424	2.33742e-06	genus.RuminococcaceaeUCG002.id.11360
rs882348	A	G	A	G	-0.0799946	0.0083	0.0968	4	23325040	0.0251	0.7402	Early age-related macular degeneration || id:ebi-a-GCST010723	Early age-related macular degeneration	4	23325040	0.0178618	5.44852e-06	genus.RuminococcaceaeUCG002.id.11360
rs10927394	G	T	G	T	-0.232262	-0.0202	0.0316	1	245267339	0.0437	0.6441	Early age-related macular degeneration || id:ebi-a-GCST010723	Early age-related macular degeneration	1	245267339	0.0512364	7.01885e-06	genus.Faecalibacterium.id.2057
rs114946999	C	T	C	T	-0.0861565	-0.0005	0.0967	2	37125235	0.0249	0.9832	Early age-related macular degeneration || id:ebi-a-GCST010723	Early age-related macular degeneration	2	37125235	0.01896	5.69574e-06	genus.Faecalibacterium.id.2057
rs11776390	T	C	T	C	-0.078354	0.0235	0.1016	8	38593645	0.0262	0.3707	Early age-related macular degeneration || id:ebi-a-GCST010723	Early age-related macular degeneration	8	38593645	0.017183	6.39675e-06	genus.Faecalibacterium.id.2057
rs12320842	C	G	C	G	0.094833	-0.0233	0.1242	12	83502773	0.0233	0.316	Early age-related macular degeneration || id:ebi-a-GCST010723	Early age-related macular degeneration	12	83502773	0.0163962	7.56951e-09	genus.Faecalibacterium.id.2057
rs1271565	C	T	C	T	-0.0576251	-0.0061	0.2662	14	64044097	0.0182	0.7387	Early age-related macular degeneration || id:ebi-a-GCST010723	Early age-related macular degeneration	14	64044097	0.0119649	1.30169e-06	genus.Faecalibacterium.id.2057
rs12753492	A	C	A	C	0.0641305	-0.0312	0.1513	1	14201546	0.0217	0.1509	Early age-related macular degeneration || id:ebi-a-GCST010723	Early age-related macular degeneration	1	14201546	0.0149933	8.80273e-06	genus.Faecalibacterium.id.2057
rs2835874	T	C	T	C	-0.0866356	-0.0507	0.0754	21	39027901	0.0262	0.0530994	Early age-related macular degeneration || id:ebi-a-GCST010723	Early age-related macular degeneration	21	39027901	0.0196496	7.54405e-06	genus.Faecalibacterium.id.2057
rs28376661	C	G	C	G	0.0504817	0.0026	0.3816	15	47404021	0.0146	0.8581	Early age-related macular degeneration || id:ebi-a-GCST010723	Early age-related macular degeneration	15	47404021	0.0109368	3.66454e-06	genus.Faecalibacterium.id.2057
rs61875484	C	G	C	G	0.0817953	-0.0236	0.0939	10	128614990	0.0266	0.3745	Early age-related macular degeneration || id:ebi-a-GCST010723	Early age-related macular degeneration	10	128614990	0.018369	9.18015e-06	genus.Faecalibacterium.id.2057
rs6910935	A	G	A	G	0.134864	-0.0055	0.0541	6	131587157	0.0336	0.8688	Early age-related macular degeneration || id:ebi-a-GCST010723	Early age-related macular degeneration	6	131587157	0.0277032	1.37848e-06	genus.Faecalibacterium.id.2057
rs75499067	C	T	C	T	0.227585	-0.016	0.0499	16	6099863	0.0356	0.652701	Early age-related macular degeneration || id:ebi-a-GCST010723	Early age-related macular degeneration	16	6099863	0.0465522	1.76448e-06	genus.Faecalibacterium.id.2057
rs79656633	T	C	T	C	0.145631	-0.0026	0.0581	1	111036827	0.0345	0.9393	Early age-related macular degeneration || id:ebi-a-GCST010723	Early age-related macular degeneration	1	111036827	0.0323019	8.13557e-06	genus.Faecalibacterium.id.2057
rs9536330	T	C	T	C	-0.048317	-0.0039	0.3925	13	53567017	0.0143	0.7857	Early age-related macular degeneration || id:ebi-a-GCST010723	Early age-related macular degeneration	13	53567017	0.010797	5.33258e-06	genus.Faecalibacterium.id.2057
rs10931481	G	A	G	A	0.0610096	0.0138	0.3132	2	191954852	0.015	0.3579	Early age-related macular degeneration || id:ebi-a-GCST010723	Early age-related macular degeneration	2	191954852	0.0130484	3.38211e-06	genus..Ruminococcusgauvreauiigroup.id.11342
rs12079579	A	G	A	G	0.0955324	0.0031	0.089	1	161880482	0.025	0.9024	Early age-related macular degeneration || id:ebi-a-GCST010723	Early age-related macular degeneration	1	161880482	0.0213436	5.03725e-06	genus..Ruminococcusgauvreauiigroup.id.11342
rs12539819	C	T	C	T	0.110654	-0.049	0.0933	7	153487396	0.041	0.2318	Early age-related macular degeneration || id:ebi-a-GCST010723	Early age-related macular degeneration	7	153487396	0.0240684	4.49375e-06	genus..Ruminococcusgauvreauiigroup.id.11342
rs13188803	T	A	T	A	0.0709419	0.0075	0.2001	5	112627773	0.0178	0.674099	Early age-related macular degeneration || id:ebi-a-GCST010723	Early age-related macular degeneration	5	112627773	0.0156855	7.27559e-06	genus..Ruminococcusgauvreauiigroup.id.11342
rs1391597	C	T	C	T	0.0590284	-0.006	0.4223	12	61119266	0.0148	0.6842	Early age-related macular degeneration || id:ebi-a-GCST010723	Early age-related macular degeneration	12	61119266	0.0124874	1.85964e-06	genus..Ruminococcusgauvreauiigroup.id.11342
rs2047242	A	G	A	G	-0.067603	-0.0038	0.3148	10	29201860	0.0157	0.8097	Early age-related macular degeneration || id:ebi-a-GCST010723	Early age-related macular degeneration	10	29201860	0.0133738	2.46372e-07	genus..Ruminococcusgauvreauiigroup.id.11342
rs2105937	A	G	A	G	0.0580215	0.0108	0.3596	1	20552072	0.0151	0.474	Early age-related macular degeneration || id:ebi-a-GCST010723	Early age-related macular degeneration	1	20552072	0.0127806	5.10352e-06	genus..Ruminococcusgauvreauiigroup.id.11342
rs2166943	A	C	A	C	0.0566974	0.0054	0.4351	8	137090850	0.0142	0.704301	Early age-related macular degeneration || id:ebi-a-GCST010723	Early age-related macular degeneration	8	137090850	0.0123497	5.27717e-06	genus..Ruminococcusgauvreauiigroup.id.11342
rs289410	G	A	G	A	-0.0654926	0.0283	0.251	15	85563483	0.0164	0.0848106	Early age-related macular degeneration || id:ebi-a-GCST010723	Early age-related macular degeneration	15	85563483	0.0139101	2.27464e-06	genus..Ruminococcusgauvreauiigroup.id.11342
rs431418	A	G	A	G	-0.094737	0.0112	0.1003	5	166419552	0.0249	0.6524	Early age-related macular degeneration || id:ebi-a-GCST010723	Early age-related macular degeneration	5	166419552	0.0210157	5.53667e-06	genus..Ruminococcusgauvreauiigroup.id.11342
rs71386687	T	G	T	G	0.121037	0.0294	0.0655	16	2767894	0.0352	0.4036	Early age-related macular degeneration || id:ebi-a-GCST010723	Early age-related macular degeneration	16	2767894	0.02386	2.90761e-07	genus..Ruminococcusgauvreauiigroup.id.11342
rs73802842	C	A	C	A	0.0736808	0.0006	0.1458	4	18824860	0.0204	0.9782	Early age-related macular degeneration || id:ebi-a-GCST010723	Early age-related macular degeneration	4	18824860	0.0169665	7.48026e-06	genus..Ruminococcusgauvreauiigroup.id.11342
rs9870933	A	G	A	G	0.0621643	0.0046	0.3731	3	112372317	0.0144	0.7487	Early age-related macular degeneration || id:ebi-a-GCST010723	Early age-related macular degeneration	3	112372317	0.0126072	8.4912e-07	genus..Ruminococcusgauvreauiigroup.id.11342
rs10952110	G	T	G	T	0.0487709	0.0017	0.4593	7	8497922	0.0151	0.9121	Early age-related macular degeneration || id:ebi-a-GCST010723	Early age-related macular degeneration	7	8497922	0.0109614	9.08113e-06	genus.LachnospiraceaeNK4A136group.id.11319
rs11263806	A	G	A	G	-0.0524615	0.0361	0.3193	17	35240097	0.0164	0.02773	Early age-related macular degeneration || id:ebi-a-GCST010723	Early age-related macular degeneration	17	35240097	0.0116758	5.06517e-06	genus.LachnospiraceaeNK4A136group.id.11319
rs12362320	G	C	G	C	0.0573168	-0.0097	0.3385	11	3922055	0.016	0.5432	Early age-related macular degeneration || id:ebi-a-GCST010723	Early age-related macular degeneration	11	3922055	0.0115466	8.04224e-07	genus.LachnospiraceaeNK4A136group.id.11319
rs12611395	A	G	A	G	-0.0902532	-0.0188	0.0829	19	21806125	0.0275	0.494399	Early age-related macular degeneration || id:ebi-a-GCST010723	Early age-related macular degeneration	19	21806125	0.0199652	5.83039e-06	genus.LachnospiraceaeNK4A136group.id.11319
rs160061	A	G	A	G	0.0513831	-0.0126	0.479	5	6116659	0.0141	0.3715	Early age-related macular degeneration || id:ebi-a-GCST010723	Early age-related macular degeneration	5	6116659	0.0108094	2.12198e-06	genus.LachnospiraceaeNK4A136group.id.11319
rs28540839	A	C	A	C	0.0508285	0.0067	0.4928	8	84735080	0.0146	0.646399	Early age-related macular degeneration || id:ebi-a-GCST010723	Early age-related macular degeneration	8	84735080	0.0110591	9.34319e-06	genus.LachnospiraceaeNK4A136group.id.11319
rs2880566	T	C	T	C	0.0599578	0.0316	0.2095	17	30016653	0.0178	0.0769308	Early age-related macular degeneration || id:ebi-a-GCST010723	Early age-related macular degeneration	17	30016653	0.0134693	5.61428e-06	genus.LachnospiraceaeNK4A136group.id.11319
rs4955932	T	C	T	C	-0.0492283	-0.0029	0.4208	3	55181375	0.0147	0.8423	Early age-related macular degeneration || id:ebi-a-GCST010723	Early age-related macular degeneration	3	55181375	0.0109388	7.05426e-06	genus.LachnospiraceaeNK4A136group.id.11319
rs59805249	T	C	T	C	0.0936162	0.0487	0.0595	5	90289997	0.031	0.1157	Early age-related macular degeneration || id:ebi-a-GCST010723	Early age-related macular degeneration	5	90289997	0.0207982	9.45385e-06	genus.LachnospiraceaeNK4A136group.id.11319
rs68104925	T	C	T	C	-0.0549104	0.0071	0.3608	14	100177681	0.0148	0.631801	Early age-related macular degeneration || id:ebi-a-GCST010723	Early age-related macular degeneration	14	100177681	0.0115385	2.36779e-06	genus.LachnospiraceaeNK4A136group.id.11319
rs7073658	T	G	T	G	-0.0499621	0.0033	0.3952	10	62175024	0.0145	0.822	Early age-related macular degeneration || id:ebi-a-GCST010723	Early age-related macular degeneration	10	62175024	0.0109693	5.2691e-06	genus.LachnospiraceaeNK4A136group.id.11319
rs73044693	A	G	A	G	-0.10758	-0.0336	0.0826	19	51256120	0.0385	0.3833	Early age-related macular degeneration || id:ebi-a-GCST010723	Early age-related macular degeneration	19	51256120	0.0229884	3.57256e-06	genus.LachnospiraceaeNK4A136group.id.11319
rs7616165	G	T	G	T	-0.230542	0.0363	0.0423	3	190415145	0.0357	0.3087	Early age-related macular degeneration || id:ebi-a-GCST010723	Early age-related macular degeneration	3	190415145	0.0483465	2.77391e-06	genus.LachnospiraceaeNK4A136group.id.11319
rs76193507	A	G	A	G	-0.22973	0.0581	0.0454	3	161749981	0.0342	0.0896706	Early age-related macular degeneration || id:ebi-a-GCST010723	Early age-related macular degeneration	3	161749981	0.0499776	2.9309e-06	genus.LachnospiraceaeNK4A136group.id.11319
rs7832116	A	G	A	G	-0.0714756	0.0148	0.1432	8	4842929	0.0212	0.4845	Early age-related macular degeneration || id:ebi-a-GCST010723	Early age-related macular degeneration	8	4842929	0.0151703	3.57084e-06	genus.LachnospiraceaeNK4A136group.id.11319
rs954878	A	G	A	G	-0.0520656	0.0127	0.4439	1	54578401	0.0143	0.3734	Early age-related macular degeneration || id:ebi-a-GCST010723	Early age-related macular degeneration	1	54578401	0.0109082	1.78203e-06	genus.LachnospiraceaeNK4A136group.id.11319
rs10976229	T	G	T	G	0.095976	-0.035	0.1382	9	7317307	0.0206	0.0887401	Early age-related macular degeneration || id:ebi-a-GCST010723	Early age-related macular degeneration	9	7317307	0.0214554	7.04477e-06	genus.RuminococcaceaeUCG004.id.11362
rs11961899	G	A	G	A	-0.0707825	-0.009	0.2897	6	132887921	0.0157	0.564999	Early age-related macular degeneration || id:ebi-a-GCST010723	Early age-related macular degeneration	6	132887921	0.0161381	9.1802e-06	genus.RuminococcaceaeUCG004.id.11362
rs12125734	G	T	G	T	0.133972	0.0146	0.095	1	103732214	0.0242	0.5464	Early age-related macular degeneration || id:ebi-a-GCST010723	Early age-related macular degeneration	1	103732214	0.0257417	2.09428e-07	genus.RuminococcaceaeUCG004.id.11362
rs2248146	T	C	T	C	0.0689452	0.0177	0.3304	7	24791998	0.0151	0.2423	Early age-related macular degeneration || id:ebi-a-GCST010723	Early age-related macular degeneration	7	24791998	0.0153649	8.20001e-06	genus.RuminococcaceaeUCG004.id.11362
rs3800154	A	C	A	C	-0.0797959	-0.0275	0.2048	6	2119329	0.0179	0.125	Early age-related macular degeneration || id:ebi-a-GCST010723	Early age-related macular degeneration	6	2119329	0.0177639	6.11581e-06	genus.RuminococcaceaeUCG004.id.11362
rs511258	G	A	G	A	-0.0757474	-0.0242	0.268	3	169966722	0.0164	0.1398	Early age-related macular degeneration || id:ebi-a-GCST010723	Early age-related macular degeneration	3	169966722	0.0162475	4.52052e-06	genus.RuminococcaceaeUCG004.id.11362
rs550351	A	C	A	C	0.078587	0.0113	0.4114	1	18676399	0.0163	0.486	Early age-related macular degeneration || id:ebi-a-GCST010723	Early age-related macular degeneration	1	18676399	0.018003	9.43128e-06	genus.RuminococcaceaeUCG004.id.11362
rs6769553	A	G	A	G	0.0849743	-0.0092	0.2947	3	54427795	0.0157	0.5592	Early age-related macular degeneration || id:ebi-a-GCST010723	Early age-related macular degeneration	3	54427795	0.0157451	7.91068e-08	genus.RuminococcaceaeUCG004.id.11362
rs7123615	C	G	C	G	-0.0786157	0.0003	0.2039	11	15771251	0.0177	0.9853	Early age-related macular degeneration || id:ebi-a-GCST010723	Early age-related macular degeneration	11	15771251	0.0179592	7.09181e-06	genus.RuminococcaceaeUCG004.id.11362
rs7569771	A	G	A	G	-0.075914	0.0076	0.2231	2	239846337	0.0178	0.668499	Early age-related macular degeneration || id:ebi-a-GCST010723	Early age-related macular degeneration	2	239846337	0.0170308	8.11964e-06	genus.RuminococcaceaeUCG004.id.11362
rs872501	G	A	G	A	0.116125	0.0048	0.1156	8	139253064	0.0368	0.8958	Early age-related macular degeneration || id:ebi-a-GCST010723	Early age-related macular degeneration	8	139253064	0.025946	5.80805e-06	genus.RuminococcaceaeUCG004.id.11362
rs9818949	G	T	G	T	0.0859927	0.0176	0.1747	3	197683751	0.0198	0.376	Early age-related macular degeneration || id:ebi-a-GCST010723	Early age-related macular degeneration	3	197683751	0.0188671	5.38832e-06	genus.RuminococcaceaeUCG004.id.11362
rs11026530	T	C	T	C	0.0822408	-0.0242	0.1269	11	22379097	0.0231	0.2935	Early age-related macular degeneration || id:ebi-a-GCST010723	Early age-related macular degeneration	11	22379097	0.0186379	9.42684e-06	family.Enterobacteriaceae.id.3469
rs111229068	A	T	A	T	0.110561	0.0155	0.0759	11	2563450	0.029	0.5939	Early age-related macular degeneration || id:ebi-a-GCST010723	Early age-related macular degeneration	11	2563450	0.0241719	3.65356e-06	family.Enterobacteriaceae.id.3469
rs2374342	C	A	C	A	0.0582927	0.0034	0.3584	2	42133542	0.0145	0.8172	Early age-related macular degeneration || id:ebi-a-GCST010723	Early age-related macular degeneration	2	42133542	0.0126195	4.51618e-06	family.Enterobacteriaceae.id.3469
rs35673018	G	A	G	A	0.0899642	0.0003	0.0941	16	54327745	0.0282	0.991	Early age-related macular degeneration || id:ebi-a-GCST010723	Early age-related macular degeneration	16	54327745	0.0202934	7.63109e-06	family.Enterobacteriaceae.id.3469
rs4792380	A	T	A	T	0.115598	0.0268	0.0559	17	13521040	0.0318	0.3991	Early age-related macular degeneration || id:ebi-a-GCST010723	Early age-related macular degeneration	17	13521040	0.0257683	9.48974e-06	family.Enterobacteriaceae.id.3469
rs504442	T	G	T	G	0.084159	0.0017	0.1197	18	55145547	0.0222	0.9386	Early age-related macular degeneration || id:ebi-a-GCST010723	Early age-related macular degeneration	18	55145547	0.0189479	5.17092e-06	family.Enterobacteriaceae.id.3469
rs61973590	C	G	C	G	-0.0605392	-0.0048	0.2837	14	27718039	0.017	0.777401	Early age-related macular degeneration || id:ebi-a-GCST010723	Early age-related macular degeneration	14	27718039	0.0133696	8.5354e-06	family.Enterobacteriaceae.id.3469
rs62210023	A	G	A	G	0.0606754	-0.0052	0.3426	20	55340092	0.0154	0.736901	Early age-related macular degeneration || id:ebi-a-GCST010723	Early age-related macular degeneration	20	55340092	0.0130125	3.13163e-06	family.Enterobacteriaceae.id.3469
rs78143293	A	G	A	G	-0.0848521	-0.0175	0.1539	18	57672335	0.0203	0.3893	Early age-related macular degeneration || id:ebi-a-GCST010723	Early age-related macular degeneration	18	57672335	0.0170415	1.19564e-06	family.Enterobacteriaceae.id.3469
rs79757635	C	A	C	A	0.0758597	-0.0252	0.1509	13	110840418	0.0222	0.2571	Early age-related macular degeneration || id:ebi-a-GCST010723	Early age-related macular degeneration	13	110840418	0.0171286	9.31857e-06	family.Enterobacteriaceae.id.3469
rs80319214	C	G	C	G	0.0990404	-0.0052	0.0985	2	4015933	0.0373	0.889	Early age-related macular degeneration || id:ebi-a-GCST010723	Early age-related macular degeneration	2	4015933	0.0215877	6.95307e-06	family.Enterobacteriaceae.id.3469
rs11026530	T	C	T	C	0.0822408	-0.0242	0.1269	11	22379097	0.0231	0.2935	Early age-related macular degeneration || id:ebi-a-GCST010723	Early age-related macular degeneration	11	22379097	0.0186379	9.42684e-06	order.Enterobacteriales.id.3468
rs111229068	A	T	A	T	0.110561	0.0155	0.0759	11	2563450	0.029	0.5939	Early age-related macular degeneration || id:ebi-a-GCST010723	Early age-related macular degeneration	11	2563450	0.0241719	3.65356e-06	order.Enterobacteriales.id.3468
rs2374342	C	A	C	A	0.0582927	0.0034	0.3584	2	42133542	0.0145	0.8172	Early age-related macular degeneration || id:ebi-a-GCST010723	Early age-related macular degeneration	2	42133542	0.0126195	4.51618e-06	order.Enterobacteriales.id.3468
rs35673018	G	A	G	A	0.0899642	0.0003	0.0941	16	54327745	0.0282	0.991	Early age-related macular degeneration || id:ebi-a-GCST010723	Early age-related macular degeneration	16	54327745	0.0202934	7.63109e-06	order.Enterobacteriales.id.3468
rs4792380	A	T	A	T	0.115598	0.0268	0.0559	17	13521040	0.0318	0.3991	Early age-related macular degeneration || id:ebi-a-GCST010723	Early age-related macular degeneration	17	13521040	0.0257683	9.48974e-06	order.Enterobacteriales.id.3468
rs504442	T	G	T	G	0.084159	0.0017	0.1197	18	55145547	0.0222	0.9386	Early age-related macular degeneration || id:ebi-a-GCST010723	Early age-related macular degeneration	18	55145547	0.0189479	5.17092e-06	order.Enterobacteriales.id.3468
rs61973590	C	G	C	G	-0.0605392	-0.0048	0.2837	14	27718039	0.017	0.777401	Early age-related macular degeneration || id:ebi-a-GCST010723	Early age-related macular degeneration	14	27718039	0.0133696	8.5354e-06	order.Enterobacteriales.id.3468
rs62210023	A	G	A	G	0.0606754	-0.0052	0.3426	20	55340092	0.0154	0.736901	Early age-related macular degeneration || id:ebi-a-GCST010723	Early age-related macular degeneration	20	55340092	0.0130125	3.13163e-06	order.Enterobacteriales.id.3468
rs78143293	A	G	A	G	-0.0848521	-0.0175	0.1539	18	57672335	0.0203	0.3893	Early age-related macular degeneration || id:ebi-a-GCST010723	Early age-related macular degeneration	18	57672335	0.0170415	1.19564e-06	order.Enterobacteriales.id.3468
rs79757635	C	A	C	A	0.0758597	-0.0252	0.1509	13	110840418	0.0222	0.2571	Early age-related macular degeneration || id:ebi-a-GCST010723	Early age-related macular degeneration	13	110840418	0.0171286	9.31857e-06	order.Enterobacteriales.id.3468
rs80319214	C	G	C	G	0.0990404	-0.0052	0.0985	2	4015933	0.0373	0.889	Early age-related macular degeneration || id:ebi-a-GCST010723	Early age-related macular degeneration	2	4015933	0.0215877	6.95307e-06	order.Enterobacteriales.id.3468
rs11027642	C	T	C	T	0.129006	-0.0451	0.1255	11	24001840	0.0213	0.0343598	Early age-related macular degeneration || id:ebi-a-GCST010723	Early age-related macular degeneration	11	24001840	0.0284844	4.91871e-06	genus.Eisenbergiella.id.11304
rs11079158	T	C	T	C	0.100627	0.0122	0.2298	17	53367641	0.0168	0.4682	Early age-related macular degeneration || id:ebi-a-GCST010723	Early age-related macular degeneration	17	53367641	0.022546	7.34849e-06	genus.Eisenbergiella.id.11304
rs11938607	T	C	T	C	0.0978125	-0.0095	0.2417	4	189060431	0.016	0.550201	Early age-related macular degeneration || id:ebi-a-GCST010723	Early age-related macular degeneration	4	189060431	0.0216636	8.2182e-06	genus.Eisenbergiella.id.11304
rs12257723	A	C	A	C	-0.0952742	-0.0208	0.2878	10	109417101	0.0155	0.1793	Early age-related macular degeneration || id:ebi-a-GCST010723	Early age-related macular degeneration	10	109417101	0.0211569	8.85121e-06	genus.Eisenbergiella.id.11304
rs12278566	T	A	T	A	-0.121065	0.0379	0.1563	11	124764527	0.02	0.05813	Early age-related macular degeneration || id:ebi-a-GCST010723	Early age-related macular degeneration	11	124764527	0.0251658	1.65001e-06	genus.Eisenbergiella.id.11304
rs12710729	C	A	C	A	0.0893384	0.0179	0.3522	2	19973210	0.0146	0.2192	Early age-related macular degeneration || id:ebi-a-GCST010723	Early age-related macular degeneration	2	19973210	0.0199069	9.8441e-06	genus.Eisenbergiella.id.11304
rs13258851	A	G	A	G	0.137001	0.0255	0.102	8	55330814	0.0233	0.2752	Early age-related macular degeneration || id:ebi-a-GCST010723	Early age-related macular degeneration	8	55330814	0.0302124	7.74648e-06	genus.Eisenbergiella.id.11304
rs1508033	A	C	A	C	0.091546	-0.0042	0.3619	15	53375201	0.0146	0.7709	Early age-related macular degeneration || id:ebi-a-GCST010723	Early age-related macular degeneration	15	53375201	0.0195787	3.22889e-06	genus.Eisenbergiella.id.11304
rs1553971	T	G	T	G	0.120965	0.028	0.1489	3	111419486	0.02	0.1631	Early age-related macular degeneration || id:ebi-a-GCST010723	Early age-related macular degeneration	3	111419486	0.0263054	5.26837e-06	genus.Eisenbergiella.id.11304
rs2683098	C	T	C	T	0.107319	0.0268	0.2148	15	36178565	0.0174	0.1232	Early age-related macular degeneration || id:ebi-a-GCST010723	Early age-related macular degeneration	15	36178565	0.022515	2.2375e-06	genus.Eisenbergiella.id.11304
rs3812426	G	A	G	A	0.106447	0.0034	0.2261	8	50822676	0.0174	0.8453	Early age-related macular degeneration || id:ebi-a-GCST010723	Early age-related macular degeneration	8	50822676	0.0224159	2.71687e-06	genus.Eisenbergiella.id.11304
rs4462860	G	A	G	A	0.0939071	-0.006	0.3361	21	21610254	0.0162	0.7103	Early age-related macular degeneration || id:ebi-a-GCST010723	Early age-related macular degeneration	21	21610254	0.0201104	4.16221e-06	genus.Eisenbergiella.id.11304
rs11054680	T	C	T	C	-0.104751	-0.0086	0.1164	12	12242455	0.0227	0.7045	Early age-related macular degeneration || id:ebi-a-GCST010723	Early age-related macular degeneration	12	12242455	0.0226997	2.30977e-06	genus.Turicibacter.id.2162
rs11649454	G	C	G	C	0.0950891	-0.001	0.1527	16	10181248	0.0199	0.9617	Early age-related macular degeneration || id:ebi-a-GCST010723	Early age-related macular degeneration	16	10181248	0.0203433	3.26627e-06	genus.Turicibacter.id.2162
rs11666533	C	T	C	T	-0.111689	-0.0113	0.1035	19	11864932	0.0254	0.6567	Early age-related macular degeneration || id:ebi-a-GCST010723	Early age-related macular degeneration	19	11864932	0.0248436	7.37109e-06	genus.Turicibacter.id.2162
rs12603364	T	C	T	C	0.110861	0.039	0.1259	17	43117476	0.0214	0.06827	Early age-related macular degeneration || id:ebi-a-GCST010723	Early age-related macular degeneration	17	43117476	0.0225598	8.66598e-07	genus.Turicibacter.id.2162
rs149744580	A	G	A	G	0.169883	0.0365	0.0576	2	63366962	0.0322	0.257	Early age-related macular degeneration || id:ebi-a-GCST010723	Early age-related macular degeneration	2	63366962	0.0315478	7.00965e-08	genus.Turicibacter.id.2162
rs2221441	G	C	G	C	0.0710364	-0.0044	0.4099	5	170048048	0.0157	0.778901	Early age-related macular degeneration || id:ebi-a-GCST010723	Early age-related macular degeneration	5	170048048	0.015343	3.45667e-06	genus.Turicibacter.id.2162
rs2834977	T	C	T	C	-0.0959995	0.0156	0.1543	21	36929643	0.0203	0.4435	Early age-related macular degeneration || id:ebi-a-GCST010723	Early age-related macular degeneration	21	36929643	0.0208261	3.95588e-06	genus.Turicibacter.id.2162
rs2952020	G	A	G	A	-0.0759019	-0.02	0.288	8	26027842	0.0167	0.2329	Early age-related macular degeneration || id:ebi-a-GCST010723	Early age-related macular degeneration	8	26027842	0.0165764	5.63308e-06	genus.Turicibacter.id.2162
rs3734633	G	A	G	A	-0.120957	0.0257	0.0878	6	126111881	0.0255	0.3144	Early age-related macular degeneration || id:ebi-a-GCST010723	Early age-related macular degeneration	6	126111881	0.02683	5.31914e-06	genus.Turicibacter.id.2162
rs4247078	C	G	C	G	0.0710377	0.0078	0.3476	15	92605098	0.0151	0.6058	Early age-related macular degeneration || id:ebi-a-GCST010723	Early age-related macular degeneration	15	92605098	0.0155221	5.46077e-06	genus.Turicibacter.id.2162
rs4869133	G	A	G	A	0.131186	-0.0229	0.085	5	95717619	0.0266	0.3893	Early age-related macular degeneration || id:ebi-a-GCST010723	Early age-related macular degeneration	5	95717619	0.027197	2.55369e-06	genus.Turicibacter.id.2162
rs55756211	T	C	T	C	-0.115115	-0.0117	0.1061	7	130972179	0.0234	0.617999	Early age-related macular degeneration || id:ebi-a-GCST010723	Early age-related macular degeneration	7	130972179	0.0240708	2.80533e-06	genus.Turicibacter.id.2162
rs61265175	G	C	G	C	-0.0858591	-0.0206	0.2086	11	1681862	0.0189	0.2757	Early age-related macular degeneration || id:ebi-a-GCST010723	Early age-related macular degeneration	11	1681862	0.0185778	4.13678e-06	genus.Turicibacter.id.2162
rs7199484	G	A	G	A	-0.0731428	0.0008	0.3116	16	49826299	0.0153	0.9587	Early age-related macular degeneration || id:ebi-a-GCST010723	Early age-related macular degeneration	16	49826299	0.0160172	5.76664e-06	genus.Turicibacter.id.2162
rs11069458	T	C	T	C	-0.0680947	-0.0118	0.1832	13	102402685	0.0185	0.5235	Early age-related macular degeneration || id:ebi-a-GCST010723	Early age-related macular degeneration	13	102402685	0.015503	7.71547e-06	genus.Bilophila.id.3170
rs116261629	G	C	G	C	0.128112	0.0798	0.0681	6	20505628	0.0298	0.00741908	Early age-related macular degeneration || id:ebi-a-GCST010723	Early age-related macular degeneration	6	20505628	0.0261358	8.62329e-07	genus.Bilophila.id.3170
rs1241171	G	A	G	A	-0.0692654	-0.0049	0.2172	1	103299921	0.017	0.7715	Early age-related macular degeneration || id:ebi-a-GCST010723	Early age-related macular degeneration	1	103299921	0.0150148	4.24037e-06	genus.Bilophila.id.3170
rs1571225	C	T	C	T	0.0826826	-0.0038	0.1435	9	4940871	0.0205	0.854	Early age-related macular degeneration || id:ebi-a-GCST010723	Early age-related macular degeneration	9	4940871	0.0170621	1.12289e-06	genus.Bilophila.id.3170
rs1917709	A	T	A	T	0.118509	-0.0205	0.0656	7	123174986	0.0291	0.4813	Early age-related macular degeneration || id:ebi-a-GCST010723	Early age-related macular degeneration	7	123174986	0.026742	7.36957e-06	genus.Bilophila.id.3170
rs1969927	G	A	G	A	0.0564589	0.0022	0.4208	12	100786847	0.0153	0.8866	Early age-related macular degeneration || id:ebi-a-GCST010723	Early age-related macular degeneration	12	100786847	0.0126935	9.0722e-06	genus.Bilophila.id.3170
rs2713349	A	T	A	T	0.0617228	0.0253	0.2632	7	9510367	0.016	0.1145	Early age-related macular degeneration || id:ebi-a-GCST010723	Early age-related macular degeneration	7	9510367	0.0140174	8.63249e-06	genus.Bilophila.id.3170
rs2728491	G	T	G	T	-0.0627416	0.0203	0.487	7	47211732	0.0161	0.2071	Early age-related macular degeneration || id:ebi-a-GCST010723	Early age-related macular degeneration	7	47211732	0.0139456	6.33255e-06	genus.Bilophila.id.3170
rs3827020	C	T	C	T	0.0766479	0.0097	0.1719	20	61980991	0.0229	0.6715	Early age-related macular degeneration || id:ebi-a-GCST010723	Early age-related macular degeneration	20	61980991	0.0160642	1.78875e-06	genus.Bilophila.id.3170
rs4798126	G	A	G	A	0.073288	-0.028	0.1508	18	3765773	0.0204	0.1693	Early age-related macular degeneration || id:ebi-a-GCST010723	Early age-related macular degeneration	18	3765773	0.016799	7.14662e-06	genus.Bilophila.id.3170
rs542415	T	C	T	C	-0.0613623	-0.0131	0.3327	15	50011554	0.0152	0.3886	Early age-related macular degeneration || id:ebi-a-GCST010723	Early age-related macular degeneration	15	50011554	0.0133436	4.70948e-06	genus.Bilophila.id.3170
rs60178956	G	A	G	A	-0.0624818	-0.007	0.2639	8	90878338	0.0174	0.6893	Early age-related macular degeneration || id:ebi-a-GCST010723	Early age-related macular degeneration	8	90878338	0.0141485	8.05619e-06	genus.Bilophila.id.3170
rs6793291	C	A	C	A	0.112729	-0.0088	0.0865	3	194419531	0.0273	0.746401	Early age-related macular degeneration || id:ebi-a-GCST010723	Early age-related macular degeneration	3	194419531	0.0241633	3.1132e-06	genus.Bilophila.id.3170
rs72676854	T	C	T	C	0.123209	-0.0378	0.0688	8	109990939	0.0303	0.2116	Early age-related macular degeneration || id:ebi-a-GCST010723	Early age-related macular degeneration	8	109990939	0.026882	5.62268e-06	genus.Bilophila.id.3170
rs7802841	C	A	C	A	0.0670097	0.0181	0.3076	7	138583840	0.0157	0.2494	Early age-related macular degeneration || id:ebi-a-GCST010723	Early age-related macular degeneration	7	138583840	0.0137701	1.76952e-06	genus.Bilophila.id.3170
rs8013541	A	T	A	T	-0.0571991	-0.0056	0.4472	14	67640571	0.0144	0.6983	Early age-related macular degeneration || id:ebi-a-GCST010723	Early age-related macular degeneration	14	67640571	0.0125673	5.47538e-06	genus.Bilophila.id.3170
rs9899990	A	G	A	G	-0.102702	-0.0172	0.0866	17	9121579	0.0348	0.6222	Early age-related macular degeneration || id:ebi-a-GCST010723	Early age-related macular degeneration	17	9121579	0.0233878	9.06691e-06	genus.Bilophila.id.3170
rs1107244	G	A	G	A	0.0758558	-0.0152	0.0908	13	38057357	0.0251	0.543599	Early age-related macular degeneration || id:ebi-a-GCST010723	Early age-related macular degeneration	13	38057357	0.0171182	3.59059e-06	genus.Alistipes.id.968
rs11769002	G	A	G	A	-0.0528793	-0.0236	0.3991	7	62443498	0.0152	0.1218	Early age-related macular degeneration || id:ebi-a-GCST010723	Early age-related macular degeneration	7	62443498	0.0109389	1.44962e-06	genus.Alistipes.id.968
rs11958296	A	G	A	G	-0.0981222	0.0274	0.0674	5	177755179	0.029	0.3438	Early age-related macular degeneration || id:ebi-a-GCST010723	Early age-related macular degeneration	5	177755179	0.0218272	9.29574e-06	genus.Alistipes.id.968
rs12990744	C	T	C	T	-0.0776618	0.0358	0.1164	2	178000949	0.0236	0.1287	Early age-related macular degeneration || id:ebi-a-GCST010723	Early age-related macular degeneration	2	178000949	0.0172986	8.20725e-06	genus.Alistipes.id.968
rs1689282	A	C	A	C	-0.0520061	0.0105	0.3428	9	14080129	0.015	0.4822	Early age-related macular degeneration || id:ebi-a-GCST010723	Early age-related macular degeneration	9	14080129	0.0113942	5.27578e-06	genus.Alistipes.id.968
rs2290844	C	T	C	T	0.0813969	-0.0034	0.0792	10	127787142	0.0265	0.8976	Early age-related macular degeneration || id:ebi-a-GCST010723	Early age-related macular degeneration	10	127787142	0.0191632	9.10135e-06	genus.Alistipes.id.968
rs2450745	A	C	A	C	-0.080524	0.0154	0.1125	8	144428720	0.0237	0.5157	Early age-related macular degeneration || id:ebi-a-GCST010723	Early age-related macular degeneration	8	144428720	0.0184702	7.11836e-06	genus.Alistipes.id.968
rs2875322	T	C	T	C	-0.0580945	0.0124	0.2106	11	130887552	0.0191	0.5156	Early age-related macular degeneration || id:ebi-a-GCST010723	Early age-related macular degeneration	11	130887552	0.0131432	8.77703e-06	genus.Alistipes.id.968
[truncated: 1,127 more rows]

## Sheet: Table S2
SNP	effect_allele.exposure	other_allele.exposure	effect_allele.outcome	other_allele.outcome	beta.exposure	beta.outcome	eaf.outcome	chr	pos	se.outcome	pval.outcome	outcome	chr.exposure	pos.exposure	se.exposure	pval.exposure	exposure
[truncated: 2,763 more rows]

[truncated: 5 more sheets: Table S3, Table S4, Table S5, Table S6, Table S7]
